# Supplementary material for: Y Chromosome Haplotypes Enlighten Origin, Influence, and Breeding History of North African Barb Horses
Source: Animals (Basel). 2022 Sep 27;12(19):2579. doi: 10.3390/ani12192579 (PMC9559282; doi:10.3390/ani12192579)
Supplement: Supplementary file 1 [file animals-12-02579-s001.zip]

Archive with 1 entries (1 files):
- animals-1910235-supplementary.xlsx
