# Supplementary material for: Y Chromosome Haplotypes Enlighten Origin, Influence, and Breeding History of North African Barb Horses
Source: Animals (Basel). 2022 Sep 27;12(19):2579. doi: 10.3390/ani12192579 (PMC9559282; doi:10.3390/ani12192579)
Supplement: Supplementary file 1 [file animals-12-02579-s001.zip › animals-1910235-supplementary.xlsx]

## Sheet: S1.Sample set information
Table S1: Sample set information.Encoded list of samples included in the study is given in column A together with respective information on the breed (B), country of origin (C), biological material used for DNA isolation (D). Likewise, haplogroup allocation is shown in column E. Paternal lineage information is given in columns F–K. These list the paternal ancestors of the sampled horse, beginning…
Sample ID	Breed	Country of origin	Biosample material	Haplotype	Pedigree information avalaible	4	3	2	1	Founder stallion (Recent ancestor in Figure 3)	Remarks corresponding to Figure 3
Sample1	Barb	Austria	hair	Am-a	yes	-	-	NAROUI,1988,ALG_BARB	OULED,1966,ALG_BARB	IKOUREN,1963,ALG_BARB
Sample2	Barb	Austria	hair	Ao-aA3	yes	-	-	-	-	QUITO ITI,1983,FRA_BARB	not included in Figure 3
Sample3	Barb	Germany	hair	Hs-bL	no	-	-	-	-	-	not included in Figure 3
Sample4	Barb	Germany, import ITI Algeria	hair	Am*	no	-	-	-	-	-
Sample5	Barb	Germany, import ITI Algeria	hair	Ao-aA1a*	no	-	-	-	-	-
Sample6	Arab Barb	Germany	hair	Hs-b*	yes	-	-	-	-	Moroccan Arab Barb 6, ITI (Ancestor D)
Sample7	Arab Barb	Germany	hair	Hs-b*	yes	-	-	-	-	Moroccan Arab Barb 6, ITI (Ancestor D)
Sample8	Barb	Germany	hair	Ao-aA3	yes	-	-	-	-	QUITO ITI,1983,FRA_BARB	not included in Figure 3
Sample9	Barb	Germany	hair	Ad-hA1	yes	-	-	-	-	JIHAL ITI,1984,ALG_BARB
Sample10	Barb	Germany	hair	Ad-hA1	yes	-	-	-	-	JIHAL ITI,1984,ALG_BARB
Sample11	Barb	Germany	hair	Am-a	yes	-	OUJDI,1989,ALG_BARB	BARID,1976,ALG_BARB	IN SALAH,1963,ALG_BARB	FEDJOUDJ,1942,ALG_BARB
Sample12	Barb	Austria	hair	Ao-aD2	yes	-	JIJEL,1984,ALG_BARB	FELLAH,1980,ALG_BARB	OULMES,1969,ALG_BARB	JOURDAIN,1964,ALG_BARB
Sample13	Barb	Germany	hair	Ad-hA1	yes	-	-	-	-	JIHAL ITI,1984,ALG_BARB
Sample14	Barb	Austria	hair	Am-a	yes	-	NAROUI,1988,ALG_BARB	OULED,1966,ALG_BARB	IKOUREN,1963,ALG_BARB	JAREM,1946,ALG_BARB
Sample15	Barb	Austria	hair	Am-a	yes	NAROUI,1988,ALG_BARB	OULED,1966,ALG_BARB	KAROUBI,1965,ALG_BARB	JAREM,1946,ALG_BARB	LAKOUL,1927,ALG_BARB
Sample16	Barb	Algeria	hair	Ad-bN*	yes	-	-	-	-	Algerian Barb 1, ITI
Sample17	Barb	Austria	hair	Ao-aD2	yes	-	JIJEL,1984,ALG_BARB	FELLAH,1980,ALG_BARB	OULMES,1969,ALG_BARB	JOURDAIN,1964,ALG_BARB
Sample18	Barb	Germany, import ITI Morocco	hair	Ao-aA*	no	-	-	-	-	-
Sample19	Arab Barb	Germany	hair	Ao-nM1a	yes	-	-	-	-	NIGER,1979,BARB	not included in Figure 3
Sample20	Barb	Germany	hair	Hs-bL	yes	-	-	-	-	LORTASSE ITI,1986,ALG_BARB
Sample21	Barb	Germany	hair	T2*	yes	-	-	-		GYVAROS ITI,1975,FRA_BARB	not included in Figure 3
Sample22	Barb	Germany	hair	Ao-aD2	yes	-	-	-	-	Moroccan Barb 8, ITI (Ancestor E)
Sample23	Barb	Germany	blood	Hs-bL	yes	-	-	-	-	LORTASSE ITI,1986,ALG_BARB
Sample24	Barb	Austria	blood,hair	Am*	yes	-	NOUDJOUM EL SAMA,1988,ALG_BARB	TAIR,1974,ALG_BARB	IN SALAH,1963,ALG_BARB	FEDJOUDJ,1942,ALG_BARB
Sample25	Arab Barb	Germany	blood	Tb-oB1*	yes	-	-	-	EL JAMIL,1975,MAR_ARAB BARB	NADOR,1964,MAR_ARABIAN_OX
Sample26	Arab Barb	Germany	blood	Ao-aA1a*	yes	-	OUSSAM,NA,MAR_BARB	BYBLOS,1972,MAR_BARB	COMPERE,1953,MAR_BARB	NAMOUS,1928,MAR_BARB
Sample27	Barb	Germany	blood	Tb-oB1*	yes	-	-	-	-	RABYE ITI,1988,MAR_BARB
Sample28	Arab Barb	Germany, import Tunesia	hair	Hs-bL	no	-	-	-	-	-
Sample29	Barb	France	hair	Am-a	yes	-	BOURBAKI,1975,ALG_BARB	KAROUBI,1965,ALG_BARB	JAREM,1946,ALG_BARB	LAKOUL,1927,ALG_BARB
Sample30	Barb	Austria	hair	Am-a	yes	-	HAKEM,1982,ALG_BARB	LOUBEN,1966,ALG_BARB	JAREM,1946,ALG_BARB	LAKOUL,1927,ALG_BARB
Sample31	Barb	France	hair	Am-a	yes	-	HAKEM,1982,ALG_BARB	LOUBEN,1966,ALG_BARB	JAREM,1946,ALG_BARB	LAKOUL,1927,ALG_BARB
Sample32	Arab Barb	France	hair	Am*	yes	-	-	-	-	Moroccan Arab Barb 3, ITI (Ancestor A)
Sample33	Arab Barb	Austria	hair	Am*	yes	-	-	-	-	Moroccan Arab Barb 3, ITI (Ancestor A)
Sample34	Barb	France	hair	Tb-oB3b1b	yes	-	-	-	-	DJINO ITI,1985,FRA_BARB	not included in Figure 3
Sample35	Barb	Germany, import ITI Morocco	hair	Hs-bL	no	-	-	-	-	-
Sample36	Arab Barb	Germany	hair	Hs-bL	yes	-	-	-	-	Moroccan Arab Barb 5, ITI (Ancestor C)
Sample37	Barb	Germany	hair	Am-a	yes	-	BOURBAKI,1975,ALG_BARB	KAROUBI,1965,ALG_BARB	JAREM,1946,ALG_BARB	LAKOUL,1927,ALG_BARB
Sample38	Arab Barb	France	hair	Hs-bL	yes	-	-	-	-	Moroccan Arab Barb 4, ITI (Ancestor B)
Sample39	Arab Barb	France	hair	Hs-bL	yes	-	-	-	-	Moroccan Arab Barb 4, ITI (Ancestor B)
Sample40	Arab Barb	France	hair	Am*	yes	-	-	-	-	Moroccan Arab Barb 3, ITI (Ancestor A)
Sample41	Arab Barb	France	hair	Hs-bL	yes	-	-	-	JAMOUSSI,1973,TUN_BARB	SARAH,1949,TUN_BARB
Sample42	Arab Barb	France	hair	Am*	yes	-	LADJHAR,1986,ALG_BARB	TITTERI,1974,ALG_BARB	EL FERS,1959,ALG_BARB	KETOUB ITI,1947,ALG_BARB
Sample43	Arab Barb	France, import ITI Morocco	hair	Tb-oB*	no	-	-	-	-	-
Sample44	Arab Barb	France	hair	Hs-bL	yes	-	-	-	-	Moroccan Arab Barb 4, ITI (Ancestor B)
Sample45	Barb	France, import ITI Morocco	hair	Am*	no	-	-	-	-	-
Sample46	Barb	France	hair	Am*	yes	-	LADJHAR,1986,ALG_BARB	TITTERI,1974,ALG_BARB	EL FERS,1959,ALG_BARB	KETOUB ITI,1947,ALG_BARB
Sample47	Barb	Germany	hair	Am*	yes	-	-	-		BILEL ITI,1976,ALG_BARB
Sample48	Barb	France	hair	Am-a	yes	-	NOUDJOUM EL SAMA,1988,ALG_BARB	TAIR,1974,ALG_BARB	IN SALAH,1963,ALG_BARB	FEDJOUDJ,1942,ALG_BARB
Sample49	Barb	Germany	hair	Tb-oB1*	yes	-	BAMACO,1976,ALG_BARB	JABER,1964,ALG_BARB	SAFI,1951,ALG_BARB	ROULIS,1929,ALG_BARB
Sample50	Barb	Germany, import ITI Algeria	hair	Am*	no	-	-	-	-	-
Sample51	Barb	Morocco	hair	Ao-aA1a*	yes	-	LAYL,1982,MAR_BARB	BYBLOS,1972,MAR_BARB	COMPERE,1953,MAR_BARB	NAMOUS,1928,MAR_BARB
Sample52	Barb	Morocco	hair	Tb-oB1*	yes	-	-	-	-	Moroccan Barb 1, ITI
Sample53	Arab Barb	Morocco	hair	Hs-bL	yes	-	-	-	KAYDOUM,NA,MAR_ARAB BARB	PELOS ITI,1986,MAR_ARAB BARB
Sample54	Arab Barb	Morocco	hair	Ao-aA*	yes	-	SAKKARAH,1989,MAR_ARAB BARB	FOLKLORE,1976,MAR_ARAB BARB	MARZOUNE,1963,MAR_ARAB BARB	HALIM,1944,MAR_ARABIAN
Sample55	Barb	Morocco	hair	Ad-h*	yes	-	-	-	-	Moroccan Barb 3, ITI
Sample56	Arab Barb	Morocco	hair	Ao-aA1a*	yes	-	LAYL,1982,MAR_BARB	BYBLOS,1972,MAR_BARB	COMPERE,1953,MAR_BARB	NAMOUS,1928,MAR_BARB
Sample57	Arab Barb	Morocco	hair	Am*	yes	-	-	-	-	Moroccan Barb 6, ITI
Sample58	Barb	Morocco	hair	Hs-bL	yes	-	-	-	-	Moroccan Barb 7, ITI
Sample59	Barb	Morocco	hair	Tb-oB3b1	yes	-	-	-	-	NAJIM ITI,1988,MAR_BARB
Sample60	Arab Barb	Morocco	hair	Hs-bL	yes	-	-	-	-	Moroccan Arab Barb 1, ITI
Sample61	Arab Barb	Morocco	hair	Ao-aA1a*	yes	-	-	-	-	LAYL,1982,MAR_BARB
Sample62	Arab Barb	Morocco	hair	Ao-aD2	yes	-	-	-	RANNAN,1988,MAR_ARAB BARB	SALAM,1969,MAR_ARABIAN
Sample63	Barb	Morocco	hair	Am*	yes	-	-	-	-	Moroccan Barb 2, ITI
Sample64	Arab Barb	Morocco	hair	Am*	yes	-	RADEF,1986,MAR_ARAB BARB	EL WAFI,1975,MAR_ARAB BARB	QUITUS,1967,MAR_ARABIAN_OX	HAKATA,1958,MAR_ARABIAN
Sample65	Barb	Morocco	hair	Am*	yes	-	-	-	-	Moroccan Barb 4, ITI
Sample66	Arab Barb	Morocco	hair	Am*	yes	-	-	-	-	Moroccan Arab Barb 2, ITI
Sample67	Barb	Morocco	hair	Ao-aA1a*	yes	-	KABOUS,1981,MAR_BARB	BYBLOS,1972,MAR_BARB	COMPERE,1953,MAR_BARB	NAMOUS,1928,MAR_BARB
Sample68	Barb	Morocco	hair	Tb-oB1*	yes	-	-	-	-	Moroccan Barb 5, ITI
Sample69	Arab Barb	Morocco	hair	Am*	yes	-	-	-	-	Moroccan Arab Barb 2, ITI
Sample70	Arab Barb	Algeria	hair	Hs-bL	no	-	-	-	-	-
Sample71	Arab Barb	Algeria	hair	Hs-bL	no	-	-	-	-	-
Sample72	Arab Barb	Algeria	hair	Ao-aD2	no	-	-	-	-	-
Sample73	Arab Barb	Algeria	hair	Tb-oB1*	no	-	-	-	-	-
Sample74	Barb	Algeria	hair	Hs-b*	no	-	-	-	-	-
Sample75	Barb	Algeria	hair	Ao-aA1a*	no	-	-	-	-	-
Sample76	Barb	Algeria	hair	Hs-bL	no	-	-	-	-	-
Sample77	Barb	Tunisia	hair	Hs-bL	yes	-	ROUHBAN,1979,BARB	LOUBAN,1961,BARB	EL ASKRI,NA,BARB	MAABOUD,NA,ARAB BARB
Sample78	Barb	Tunisia	hair	Hs-bL	yes	-	TEXAN II,1981,BARB	HAKIM,NA,BARB	KAHEN,NA,BARB	SAHRI,NA,BARB
Sample79	Arab Barb	Tunisia	hair	Hs-bL	yes	-	JIHED,NA,BARB	EDDHIB,1968,ALG_BARB	DJERRED,NA,BARB	OMAR II,NA,BARB
Sample80	Barb	Tunisia	hair	Hs-bL	yes	LOKMAN,1975,BARB	EL HAJEB,1955,BARB	LAZAIEZ,1948,BARB	DJERRED,NA,BARB	OMAR II,NA,BARB
Sample81	Barb	Tunisia	hair	Hs-bL	yes	-	-	-	-	NAGHMI,NA,BARB
Sample82	Barb	Tunisia	hair	Hs-bL	yes	-	LAJRI,1975,BARB	SAFIR,1966,ALG_BARB	DJERRED,NA,BARB	OMAR II,NA,BARB
Sample83	Arab Barb	Tunisia	hair	Hs-bL	yes	-	HAROUN,1985,BARB	HADDEM,1971,BARB	GHEZAIEL,1957,BARB	MAABOUD,NA,ARAB BARB
Sample84	Barb ITI	Tunisia	hair	Hs-bL	no	-	-	-	-	-
Sample85	Barb ITI	Tunisia	hair	Hs-bL	no	-	-	-	-	-
Sample86	Barb ITI	Tunisia	hair	Hs-bL	no	-	-	-	-	-
Sample87	Barb ITI	Tunisia	hair	Hs-bL	yes	-	ROUHBAN,1979,BARB	LOUBAN,1961,BARB	EL ASKRI,NA,BARB	MAABOUD,NA,ARAB BARB
Sample88	Barb	Algeria	hair	Ao-aD2	no	-	-	-	-	-
Sample89	Barb	Algeria	hair	Am*	no	-	-	-	-	-
Sample90	Barb	Algeria	hair	Ao-aA1a*	yes	-	IBTIDA,1983,ALG_BARB	REZAG,1972,ALG_BARB	MABROUK,1947,ALG_BARB	KADDOUR,1935,ALG_BARB
Sample91	Barb	Algeria	hair	Ad-h*	no	-	-	-	-	-
Sample92	Barb	Algeria	hair	Ao-aD2	no	-	-	-	-	-
Sample93	Barb	Algeria	hair	Ao-aA1a*	no	-	-	-	-	-
Sample94	Barb	Algeria	hair	Am*	no	-	-	-	-	-
Sample95	Barb	Algeria	hair	Ao-aA1a*	no	-	-	-	-	-
Sample96	Barb	Algeria	hair	Ao-aA1a*	no	-	-	-	-	-
Sample97	Barb	Algeria	hair	Ao-aA1a*	no	-	-	-	-	-
Sample98	Barb	Algeria	hair	Ao-aA1a*	no	-	-	-	-	-
Sample99	Barb	Algeria	hair	Am*	no	-	-	-	-	-
Sample100	Barb	Algeria	hair	Hs-b*	no	-	-	-	-	-
Sample101	Barb	Algeria	hair	Am*	no	-	-	-	-	-
Sample102	Barb	France	hair	Ao-aA1a*	yes	-	-	-	-	IFTICEN ITI,1983,ALG_BARB
Sample103	Barb	France	hair	Am*	yes	-	QUATAR,NA,BARB	BABGHA,NA,ALG_BARB	IN SALAH,1963,ALG_BARB	FEDJOUDJ,1942,ALG_BARB
Sample104	Barb	France	hair	Ao-aA1a*	yes	-	-	-	-	KALEMI ITI,1985,ALG_BARB
Sample105	Barb	France	hair	Ao-aA1a*	yes	-	-	-	-	KALEMI ITI,1985,ALG_BARB
Sample106	Barb	France	hair	Am-a	yes	-	-	KAROUBI,1965,ALG_BARB	JAREM,1946,ALG_BARB	LAKOUL,1927,ALG_BARB
Sample107	Barb	France, import ITI Algeria	hair	Ad-hA*	no	-	-	-	-	-
Sample108	Barb	France	hair	Am-a	yes	-	RECH GOON,NA,ALG_BARB	BARID,1976,ALG_BARB	IN SALAH,1963,ALG_BARB	FEDJOUDJ,1942,ALG_BARB
Sample109	Barb	Switzerland	hair	Ao-aA1a*	yes	-	IBTIDA,1983,ALG_BARB	REZAG,1972,ALG_BARB	MABROUK,1947,ALG_BARB	KADDOUR,1935,ALG_BARB
Sample110	Barb	Switzerland	hair	Ad-h*	yes	-	-	-	-	TAMBOUR ITI,1981,FRA_BARB	not included in Figure 3
Sample111	Arab Barb	Germany	hair	Hs-b*	yes	-	-	-	-	Moroccan Arab Barb 6, ITI (Ancestor D)
Sample112	Barb	Algeria	hair	Am*	yes	-	-	-	-	KAIDAR ITI,1985,ALG_BARB
Sample113	Barb	Germany	hair	Hs-bL	yes	-	-	-	-	LORTASSE ITI,1986,ALG_BARB
Sample114	Arab Barb	Germany	hair	Ao-aD2	yes	-	JIJEL,1984,ALG_BARB	FELLAH,1980,ALG_BARB	OULMES,1969,ALG_BARB	JOURDAIN,1964,ALG_BARB
Sample115	Arab Barb	Germany	blood	Am*	yes	-	LADJHAR,1986,ALG_BARB	TITTERI,1974,ALG_BARB	EL FERS,1959,ALG_BARB	KETOUB ITI,1947,ALG_BARB
Sample116	Barb	Germany	blood	Ad-hA1	yes	-	-	-	-	JIHAL ITI,1984,ALG_BARB
Sample117	Barb	Germany	hair	Ao-aD2	yes	-	JIJEL,1984,ALG_BARB	FELLAH,1980,ALG_BARB	OULMES,1969,ALG_BARB	JOURDAIN,1964,ALG_BARB
Sample118	Barb	France	hair	Ao-aA1a*	yes	-	IBTIDA,1983,ALG_BARB	REZAG,1972,ALG_BARB	MABROUK,1947,ALG_BARB	KADDOUR,1935,ALG_BARB
Sample119	Barb	Switzerland	hair	Ao-aD2	yes	-	JIJEL,1984,ALG_BARB	FELLAH,1980,ALG_BARB	OULMES,1969,ALG_BARB	JOURDAIN,1964,ALG_BARB

## Sheet: S2. Genotyping results
Table S2: Genotyping results. Each sample with corresponding ID, breed, HG allocation, and last determined variant is listed in columns A-D. The remaining headers correspond to the selected HT determining variants used for the condensed MSY HT tree used for genotyping, and respective HTs. Ancestral and derived allelic states of variants are denoted in squared brackets underneath HT name [36,37]
Sample ID	Breed	Haplotype	Most terminal marker in the tree with the derived (_1) variant	rAX	rW	rAF	rDT	fSA	qH	qDM	rOR	rAE	fWP	fTA	fXA	qCU	qBI	sQC	rX	fZC	fST	fUS	rY	fTM	qED	qEM	rAB	qBR	qDX	qEW	qCR	fABV	qW	sAN	sE	sC	fVX	qEN	fSI	fYR	fSQ	fTI	fABO	fABP	rA	fVZ	sPZ	rT	rB
				Crown	A	Ad	Ad-b	Ad-bA	Ad-bN	Ad-bN1	Ad-h	Ad-hA	Ad-hA1	Ad-hB	Ad-hC	Am	Am-a	Am-s	Ao	Ao-a	Ao-aA	Ao-aA1	Ao-aA1a	Ao-aA1a1	Ao-aA1a2	Ao-aA1a3	Ao-aA1a4	Ao-aA1a5	Ao-aA2	Ao-aA3	Ao-aD	Ao-aD1	Ao-aD2	Ao-aM	Ao-n	Ao-nM	Ao-nM1	Ao-nM1a	Ao-nM1b	H	Hs	Hs-a	Hs-b	Hs-bL	T1	T2	Ta	Tu	Tb
				[C/T]	[G/A|	[G/A]	[T/C]	[G/A]	[A/G]	[C/T]	[G/A]	[C/G]	[C/T]	[A/C]	[C/T]	[T/A]	[C/T]	[T/C]	[G/T]	[T/C]	[T/A]	[T/C]	[ACC/AC-]	[C/T]	[T/A]	[G/A]	[A/T]	[A/G]	[C/G]	[T/C]	[T/C]	[A/C]	[C/T]	[G/T]	[C/T]	[A/G]	[A/G]	[G/T]	[T/G]	[A/T]	[T/C]	[T/C]	[G/A]	[T/A]	[A/T]	[G/C]	[A/T]	[C/T]	[C/G]
Sample1	Barb	Am-a	qBI_1	C	A	G	T	G	A	C	G	C	C	A	C	A	T	T	G	T	T	T	ACC	C	T	G	A	A	C	T	T	A	C	G	C	A	A	G	T	T	C	C	G	T	T	G	A	C	C
Sample2	Barb	Ao-aA3	qEW_1	C	A	G	T	G	A	C	G	C	C	A	C	T	C	T	T	C	A	T	ACC	C	T	G	A	A	C	C	T	A	C	G	C	A	A	G	T	T	C	C	G	T	T	G	A	C	C
Sample3	Barb	Hs-bL	fABP_1	C	G	G	T	G	A	C	G	C	C	A	C	T	C	T	G	T	T	T	ACC	C	T	G	A	A	C	T	T	A	C	G	C	A	A	G	T	A	T	C	A	A	T	G	A	C	C
Sample4	Barb	Am*	qCU_1	C	A	G	T	G	A	C	G	C	C	A	C	A	C	T	G	T	T	T	ACC	C	T	G	A	A	C	T	T	A	C	G	C	A	A	G	T	T	C	C	G	T	T	G	A	C	C
Sample5	Barb	Ao-aA1a*	rY_1	C	A	G	T	G	A	C	G	C	C	A	C	T	C	T	T	C	A	C	AC-	C	T	G	A	A	C	T	T	A	C	G	C	A	A	G	T	T	C	C	G	T	T	G	A	C	C
Sample6	Arab Barb	Hs-b*	fABO_1	C	G	G	T	G	A	C	G	C	C	A	C	T	C	T	G	T	T	T	ACC	C	T	G	A	A	C	T	T	A	C	G	C	A	A	G	T	A	T	C	A	T	T	G	A	C	C
Sample7	Arab Barb	Hs-b*	fABO_1	C	G	G	T	G	A	C	G	C	C	A	C	T	C	T	G	T	T	T	ACC	C	T	G	A	A	C	T	T	A	C	G	C	A	A	G	T	A	T	C	A	T	T	G	A	C	C
Sample8	Barb	Ao-aA3	qEW_1	C	A	G	T	G	A	C	G	C	C	A	C	T	C	T	T	C	A	T	ACC	C	T	G	A	A	C	C	T	A	C	G	C	A	A	G	T	T	C	C	G	T	T	G	A	C	C
Sample9	Barb	Ad-hA1	fWP_1	C	A	A	T	G	A	C	A	G	T	A	C	T	C	T	G	T	T	T	ACC	C	T	G	A	A	C	T	T	A	C	G	C	A	A	G	T	T	C	C	G	T	T	G	A	C	C
Sample10	Barb	Ad-hA1	fWP_1	C	A	A	T	G	A	C	A	G	T	A	C	T	C	T	G	T	T	T	ACC	C	T	G	A	A	C	T	T	A	C	G	C	A	A	G	T	T	C	C	G	T	T	G	A	C	C
Sample11	Barb	Am-a	qBI_1	C	A	G	T	G	A	C	G	C	C	A	C	A	T	T	G	T	T	T	ACC	C	T	G	A	A	C	T	T	A	C	G	C	A	A	G	T	T	C	C	G	T	T	G	A	C	C
Sample12	Barb	Ao-aD2	qBI_1	C	A	G	T	G	A	C	G	C	C	A	C	T	C	T	T	C	T	T	ACC	C	T	G	A	A	C	T	C	A	T	G	C	A	A	G	T	T	C	C	G	T	T	G	A	C	C
Sample13	Barb	Ad-hA1	fWP_1	C	A	A	T	G	A	C	A	G	T	A	C	T	C	T	G	T	T	T	ACC	C	T	G	A	A	C	T	T	A	C	G	C	A	A	G	T	T	C	C	G	T	T	G	A	C	C
Sample14	Barb	Am-a	qBI_1	C	A	G	T	G	A	C	G	C	C	A	C	A	T	T	G	T	T	T	ACC	C	T	G	A	A	C	T	T	A	C	G	C	A	A	G	T	T	C	C	G	T	T	G	A	C	C
Sample15	Barb	Am-a	qBI_1	C	A	G	T	G	A	C	G	C	C	A	C	A	T	T	G	T	T	T	ACC	C	T	G	A	A	C	T	T	A	C	G	C	A	A	G	T	T	C	C	G	T	T	G	A	C	C
Sample16	Barb	Ad-bN*	qH_1	C	A	A	C	G	G	C	G	C	C	A	C	T	C	T	G	T	T	T	ACC	C	T	G	A	A	C	T	T	A	C	G	C	A	A	G	T	T	C	C	G	T	T	G	A	C	C
Sample17	Barb	Ao-aD2	qBI_1	C	A	G	T	G	A	C	G	C	C	A	C	T	C	T	T	C	T	T	ACC	C	T	G	A	A	C	T	C	A	T	G	C	A	A	G	T	T	C	C	G	T	T	G	A	C	C
Sample18	Barb	Ao-aA*	fZC_1	C	A	G	T	G	A	C	G	C	C	A	C	T	C	T	T	C	A	T	ACC	C	T	G	A	A	C	T	T	A	C	G	C	A	A	G	T	T	C	C	G	T	T	G	A	C	C
Sample19	Arab Barb	Ao-nM1a	qEN_1	C	A	G	T	G	A	C	G	C	C	A	C	T	C	T	T	T	T	T	ACC	C	T	G	A	A	C	T	T	A	C	G	T	G	G	T	T	T	C	C	G	T	T	G	A	C	C
Sample20	Barb	Hs-bL	fABP_1	C	G	G	T	G	A	C	G	C	C	A	C	T	C	T	G	T	T	T	ACC	C	T	G	A	A	C	T	T	A	C	G	C	A	A	G	T	A	T	C	A	A	T	G	A	C	C
Sample21	Barb	T2*	fVZ_1	C	G	G	T	G	A	C	G	C	C	A	C	T	C	T	G	T	T	T	ACC	C	T	G	A	A	C	T	T	A	C	G	C	A	A	G	T	T	C	C	G	T	A	C	A	C	C
Sample22	Barb	Ao-aD2	qBI_1	C	A	G	T	G	A	C	G	C	C	A	C	T	C	T	T	C	T	T	ACC	C	T	G	A	A	C	T	C	A	T	G	C	A	A	G	T	T	C	C	G	T	T	G	A	C	C
Sample23	Barb	Hs-bL	fABP_1	C	G	G	T	G	A	C	G	C	C	A	C	T	C	T	G	T	T	T	ACC	C	T	G	A	A	C	T	T	A	C	G	C	A	A	G	T	A	T	C	A	A	T	G	A	C	C
Sample24	Barb	Am*	qCU_1	C	A	G	T	G	A	C	G	C	C	A	C	A	C	T	G	T	T	T	ACC	C	T	G	A	A	C	T	T	A	C	G	C	A	A	G	T	T	C	C	G	T	T	G	A	C	C
Sample25	Arab Barb	Tb-oB1*	fBVB_1	C	G	G	T	G	A	C	G	C	C	A	C	T	C	T	G	T	T	T	ACC	C	T	G	A	A	C	T	T	A	C	G	C	A	A	G	T	T	C	C	G	T	A	C	A	C	G
Sample26	Arab Barb	Ao-aA1a*	rY_1	C	A	G	T	G	A	C	G	C	C	A	C	T	C	T	T	C	A	C	AC-	C	T	G	A	A	C	T	T	A	C	G	C	A	A	G	T	T	C	C	G	T	T	G	A	C	C
Sample27	Barb	Tb-oB1*	fBVB_1	C	G	G	T	G	A	C	G	C	C	A	C	T	C	T	G	T	T	T	ACC	C	T	G	A	A	C	T	T	A	C	G	C	A	A	G	T	T	C	C	G	T	A	C	A	C	G
Sample28	Arab Barb	Hs-bL	fABP_1	C	G	G	T	G	A	C	G	C	C	A	C	T	C	T	G	T	T	T	ACC	C	T	G	A	A	C	T	T	A	C	G	C	A	A	G	T	A	T	C	A	A	T	G	A	C	C
Sample29	Barb	Am-a	qBI_1	C	A	G	T	G	A	C	G	C	C	A	C	A	T	T	G	T	T	T	ACC	C	T	G	A	A	C	T	T	A	C	G	C	A	A	G	T	T	C	C	G	T	T	G	A	C	C
Sample30	Barb	Am-a	qBI_1	C	A	G	T	G	A	C	G	C	C	A	C	A	T	T	G	T	T	T	ACC	C	T	G	A	A	C	T	T	A	C	G	C	A	A	G	T	T	C	C	G	T	T	G	A	C	C
Sample31	Barb	Am-a	qBI_1	C	A	G	T	G	A	C	G	C	C	A	C	A	T	T	G	T	T	T	ACC	C	T	G	A	A	C	T	T	A	C	G	C	A	A	G	T	T	C	C	G	T	T	G	A	C	C
Sample32	Arab Barb	Am*	qCU_1	C	A	G	T	G	A	C	G	C	C	A	C	A	C	T	G	T	T	T	ACC	C	T	G	A	A	C	T	T	A	C	G	C	A	A	G	T	T	C	C	G	T	T	G	A	C	C
Sample33	Arab Barb	Am*	qCU_1	C	A	G	T	G	A	C	G	C	C	A	C	A	C	T	G	T	T	T	ACC	C	T	G	A	A	C	T	T	A	C	G	C	A	A	G	T	T	C	C	G	T	T	G	A	C	C
Sample34	Barb	Tb-oB3b1b	fZP_1	C	G	G	T	G	A	C	G	C	C	A	C	T	C	T	G	T	T	T	ACC	C	T	G	A	A	C	T	T	A	C	G	C	A	A	G	T	T	C	C	G	T	A	C	A	C	G
Sample35	Barb	Hs-bL	fABP_1	C	G	G	T	G	A	C	G	C	C	A	C	T	C	T	G	T	T	T	ACC	C	T	G	A	A	C	T	T	A	C	G	C	A	A	G	T	A	T	C	A	A	T	G	A	C	C
Sample36	Arab Barb	Hs-bL	fABP_1	C	G	G	T	G	A	C	G	C	C	A	C	T	C	T	G	T	T	T	ACC	C	T	G	A	A	C	T	T	A	C	G	C	A	A	G	T	A	T	C	A	A	T	G	A	C	C
Sample37	Barb	Am-a	qBI_1	C	A	G	T	G	A	C	G	C	C	A	C	A	T	T	G	T	T	T	ACC	C	T	G	A	A	C	T	T	A	C	G	C	A	A	G	T	T	C	C	G	T	T	G	A	C	C
Sample38	Arab Barb	Hs-bL	fABP_1	C	G	G	T	G	A	C	G	C	C	A	C	T	C	T	G	T	T	T	ACC	C	T	G	A	A	C	T	T	A	C	G	C	A	A	G	T	A	T	C	A	A	T	G	A	C	C
Sample39	Arab Barb	Hs-bL	fABP_1	C	G	G	T	G	A	C	G	C	C	A	C	T	C	T	G	T	T	T	ACC	C	T	G	A	A	C	T	T	A	C	G	C	A	A	G	T	A	T	C	A	A	T	G	A	C	C
Sample40	Arab Barb	Am*	qCU_1	C	A	G	T	G	A	C	G	C	C	A	C	A	C	T	G	T	T	T	ACC	C	T	G	A	A	C	T	T	A	C	G	C	A	A	G	T	T	C	C	G	T	T	G	A	C	C
Sample41	Arab Barb	Hs-bL	fABP_1	C	G	G	T	G	A	C	G	C	C	A	C	T	C	T	G	T	T	T	ACC	C	T	G	A	A	C	T	T	A	C	G	C	A	A	G	T	A	T	C	A	A	T	G	A	C	C
Sample42	Arab Barb	Am*	qCU_1	C	A	G	T	G	A	C	G	C	C	A	C	A	C	T	G	T	T	T	ACC	C	T	G	A	A	C	T	T	A	C	G	C	A	A	G	T	T	C	C	G	T	T	G	A	C	C
Sample43	Arab Barb	Tb-oB*	fUJ_1	C	G	G	T	G	A	C	G	C	C	A	C	T	C	T	G	T	T	T	ACC	C	T	G	A	A	C	T	T	A	C	G	C	A	A	G	T	T	C	C	G	T	A	C	A	C	G
Sample44	Arab Barb	Hs-bL	fABP_1	C	G	G	T	G	A	C	G	C	C	A	C	T	C	T	G	T	T	T	ACC	C	T	G	A	A	C	T	T	A	C	G	C	A	A	G	T	A	T	C	A	A	T	G	A	C	C
Sample45	Barb	Am*	qCU_1	C	A	G	T	G	A	C	G	C	C	A	C	A	C	T	G	T	T	T	ACC	C	T	G	A	A	C	T	T	A	C	G	C	A	A	G	T	T	C	C	G	T	T	G	A	C	C
Sample46	Barb	Am*	qCU_1	C	A	G	T	G	A	C	G	C	C	A	C	A	C	T	G	T	T	T	ACC	C	T	G	A	A	C	T	T	A	C	G	C	A	A	G	T	T	C	C	G	T	T	G	A	C	C
Sample47	Barb	Am*	qCU_1	C	A	G	T	G	A	C	G	C	C	A	C	A	C	T	G	T	T	T	ACC	C	T	G	A	A	C	T	T	A	C	G	C	A	A	G	T	T	C	C	G	T	T	G	A	C	C
Sample48	Barb	Am-a	qBI_1	C	A	G	T	G	A	C	G	C	C	A	C	A	T	T	G	T	T	T	ACC	C	T	G	A	A	C	T	T	A	C	G	C	A	A	G	T	T	C	C	G	T	T	G	A	C	C
Sample49	Barb	Tb-oB1*	fBVB_1	C	G	G	T	G	A	C	G	C	C	A	C	T	C	T	G	T	T	T	ACC	C	T	G	A	A	C	T	T	A	C	G	C	A	A	G	T	T	C	C	G	T	A	C	A	C	G
Sample50	Barb	Am*	qCU_1	C	A	G	T	G	A	C	G	C	C	A	C	A	C	T	G	T	T	T	ACC	C	T	G	A	A	C	T	T	A	C	G	C	A	A	G	T	T	C	C	G	T	T	G	A	C	C
Sample51	Barb	Ao-aA1a*	rY_1	C	A	G	T	G	A	C	G	C	C	A	C	T	C	T	T	C	A	C	AC-	C	T	G	A	A	C	T	T	A	C	G	C	A	A	G	T	T	C	C	G	T	T	G	A	C	C
Sample52	Barb	Tb-oB1*	fBVB_1	C	G	G	T	G	A	C	G	C	C	A	C	T	C	T	G	T	T	T	ACC	C	T	G	A	A	C	T	T	A	C	G	C	A	A	G	T	T	C	C	G	T	A	C	A	C	G
Sample53	Arab Barb	Hs-bL	fABP_1	C	G	G	T	G	A	C	G	C	C	A	C	T	C	T	G	T	T	T	ACC	C	T	G	A	A	C	T	T	A	C	G	C	A	A	G	T	A	T	C	A	A	T	G	A	C	C
Sample54	Arab Barb	Ao-aA*	fZC_1	C	A	G	T	G	A	C	G	C	C	A	C	T	C	T	T	C	A	T	ACC	C	T	G	A	A	C	T	T	A	C	G	C	A	A	G	T	T	C	C	G	T	T	G	A	C	C
Sample55	Barb	Ad-h*	rOR_1	C	A	A	T	G	A	C	A	C	C	A	C	T	C	T	G	T	T	T	ACC	C	T	G	A	A	C	T	T	A	C	G	C	A	A	G	T	T	C	C	G	T	T	G	A	C	C
Sample56	Arab Barb	Ao-aA1a*	rY_1	C	A	G	T	G	A	C	G	C	C	A	C	T	C	T	T	C	A	C	AC-	C	T	G	A	A	C	T	T	A	C	G	C	A	A	G	T	T	C	C	G	T	T	G	A	C	C
Sample57	Arab Barb	Am*	qCU_1	C	A	G	T	G	A	C	G	C	C	A	C	A	C	T	G	T	T	T	ACC	C	T	G	A	A	C	T	T	A	C	G	C	A	A	G	T	T	C	C	G	T	T	G	A	C	C
Sample58	Barb	Hs-bL	fABP_1	C	G	G	T	G	A	C	G	C	C	A	C	T	C	T	G	T	T	T	ACC	C	T	G	A	A	C	T	T	A	C	G	C	A	A	G	T	A	T	C	A	A	T	G	A	C	C
Sample59	Barb	Tb-oB3b1	rK_1	C	G	G	T	G	A	C	G	C	C	A	C	T	C	T	G	T	T	T	ACC	C	T	G	A	A	C	T	T	A	C	G	C	A	A	G	T	T	C	C	G	T	A	C	A	C	G
Sample60	Arab Barb	Hs-bL	fABP_1	C	G	G	T	G	A	C	G	C	C	A	C	T	C	T	G	T	T	T	ACC	C	T	G	A	A	C	T	T	A	C	G	C	A	A	G	T	A	T	C	A	A	T	G	A	C	C
Sample61	Arab Barb	Ao-aA1a*	rY_1	C	A	G	T	G	A	C	G	C	C	A	C	T	C	T	T	C	A	C	AC-	C	T	G	A	A	C	T	T	A	C	G	C	A	A	G	T	T	C	C	G	T	T	G	A	C	C
Sample62	Arab Barb	Ao-aD2	qBI_1	C	A	G	T	G	A	C	G	C	C	A	C	T	C	T	T	C	T	T	ACC	C	T	G	A	A	C	T	C	A	T	G	C	A	A	G	T	T	C	C	G	T	T	G	A	C	C
Sample63	Barb	Am*	qCU_1	C	A	G	T	G	A	C	G	C	C	A	C	A	C	T	G	T	T	T	ACC	C	T	G	A	A	C	T	T	A	C	G	C	A	A	G	T	T	C	C	G	T	T	G	A	C	C
Sample64	Arab Barb	Am*	qCU_1	C	A	G	T	G	A	C	G	C	C	A	C	A	C	T	G	T	T	T	ACC	C	T	G	A	A	C	T	T	A	C	G	C	A	A	G	T	T	C	C	G	T	T	G	A	C	C
Sample65	Barb	Am*	qCU_1	C	A	G	T	G	A	C	G	C	C	A	C	A	C	T	G	T	T	T	ACC	C	T	G	A	A	C	T	T	A	C	G	C	A	A	G	T	T	C	C	G	T	T	G	A	C	C
Sample66	Arab Barb	Am*	qCU_1	C	A	G	T	G	A	C	G	C	C	A	C	A	C	T	G	T	T	T	ACC	C	T	G	A	A	C	T	T	A	C	G	C	A	A	G	T	T	C	C	G	T	T	G	A	C	C
Sample67	Barb	Ao-aA1a*	rY_1	C	A	G	T	G	A	C	G	C	C	A	C	T	C	T	T	C	A	C	AC-	C	T	G	A	A	C	T	T	A	C	G	C	A	A	G	T	T	C	C	G	T	T	G	A	C	C
Sample68	Barb	Tb-oB1*	fBVB_1	C	G	G	T	G	A	C	G	C	C	A	C	T	C	T	G	T	T	T	ACC	C	T	G	A	A	C	T	T	A	C	G	C	A	A	G	T	T	C	C	G	T	A	C	A	C	G
Sample69	Arab Barb	Am*	qCU_1	C	A	G	T	G	A	C	G	C	C	A	C	A	C	T	G	T	T	T	ACC	C	T	G	A	A	C	T	T	A	C	G	C	A	A	G	T	T	C	C	G	T	T	G	A	C	C
Sample70	Arab Barb	Hs-bL	fABP_1	C	G	G	T	G	A	C	G	C	C	A	C	T	C	T	G	T	T	T	ACC	C	T	G	A	A	C	T	T	A	C	G	C	A	A	G	T	A	T	C	A	A	T	G	A	C	C
Sample71	Arab Barb	Hs-bL	fABP_1	C	G	G	T	G	A	C	G	C	C	A	C	T	C	T	G	T	T	T	ACC	C	T	G	A	A	C	T	T	A	C	G	C	A	A	G	T	A	T	C	A	A	T	G	A	C	C
Sample72	Arab Barb	Ao-aD2	qBI_1	C	A	G	T	G	A	C	G	C	C	A	C	T	C	T	T	C	T	T	ACC	C	T	G	A	A	C	T	C	A	T	G	C	A	A	G	T	T	C	C	G	T	T	G	A	C	C
Sample73	Arab Barb	Tb-oB1*	fBVB_1	C	G	G	T	G	A	C	G	C	C	A	C	T	C	T	G	T	T	T	ACC	C	T	G	A	A	C	T	T	A	C	G	C	A	A	G	T	T	C	C	G	T	A	C	A	C	G
Sample74	Barb	Hs-b*	fABO_1	C	G	G	T	G	A	C	G	C	C	A	C	T	C	T	G	T	T	T	ACC	C	T	G	A	A	C	T	T	A	C	G	C	A	A	G	T	A	T	C	A	T	T	G	A	C	C
Sample75	Barb	Ao-aA1a*	rY_1	C	A	G	T	G	A	C	G	C	C	A	C	T	C	T	T	C	A	C	AC-	C	T	G	A	A	C	T	T	A	C	G	C	A	A	G	T	T	C	C	G	T	T	G	A	C	C
Sample76	Barb	Hs-bL	fABP_1	C	G	G	T	G	A	C	G	C	C	A	C	T	C	T	G	T	T	T	ACC	C	T	G	A	A	C	T	T	A	C	G	C	A	A	G	T	A	T	C	A	A	T	G	A	C	C
Sample77	Barb	Hs-bL	fABP_1	C	G	G	T	G	A	C	G	C	C	A	C	T	C	T	G	T	T	T	ACC	C	T	G	A	A	C	T	T	A	C	G	C	A	A	G	T	A	T	C	A	A	T	G	A	C	C
Sample78	Barb	Hs-bL	fABP_1	C	G	G	T	G	A	C	G	C	C	A	C	T	C	T	G	T	T	T	ACC	C	T	G	A	A	C	T	T	A	C	G	C	A	A	G	T	A	T	C	A	A	T	G	A	C	C
Sample79	Arab Barb	Hs-bL	fABP_1	C	G	G	T	G	A	C	G	C	C	A	C	T	C	T	G	T	T	T	ACC	C	T	G	A	A	C	T	T	A	C	G	C	A	A	G	T	A	T	C	A	A	T	G	A	C	C
Sample80	Barb	Hs-bL	fABP_1	C	G	G	T	G	A	C	G	C	C	A	C	T	C	T	G	T	T	T	ACC	C	T	G	A	A	C	T	T	A	C	G	C	A	A	G	T	A	T	C	A	A	T	G	A	C	C
Sample81	Barb	Hs-bL	fABP_1	C	G	G	T	G	A	C	G	C	C	A	C	T	C	T	G	T	T	T	ACC	C	T	G	A	A	C	T	T	A	C	G	C	A	A	G	T	A	T	C	A	A	T	G	A	C	C
Sample82	Barb	Hs-bL	fABP_1	C	G	G	T	G	A	C	G	C	C	A	C	T	C	T	G	T	T	T	ACC	C	T	G	A	A	C	T	T	A	C	G	C	A	A	G	T	A	T	C	A	A	T	G	A	C	C
Sample83	Arab Barb	Hs-bL	fABP_1	C	G	G	T	G	A	C	G	C	C	A	C	T	C	T	G	T	T	T	ACC	C	T	G	A	A	C	T	T	A	C	G	C	A	A	G	T	A	T	C	A	A	T	G	A	C	C
Sample84	Barb ITI	Hs-bL	fABP_1	C	G	G	T	G	A	C	G	C	C	A	C	T	C	T	G	T	T	T	ACC	C	T	G	A	A	C	T	T	A	C	G	C	A	A	G	T	A	T	C	A	A	T	G	A	C	C
Sample85	Barb ITI	Hs-bL	fABP_1	C	G	G	T	G	A	C	G	C	C	A	C	T	C	T	G	T	T	T	ACC	C	T	G	A	A	C	T	T	A	C	G	C	A	A	G	T	A	T	C	A	A	T	G	A	C	C
Sample86	Barb ITI	Hs-bL	fABP_1	C	G	G	T	G	A	C	G	C	C	A	C	T	C	T	G	T	T	T	ACC	C	T	G	A	A	C	T	T	A	C	G	C	A	A	G	T	A	T	C	A	A	T	G	A	C	C
Sample87	Barb ITI	Hs-bL	fABP_1	C	G	G	T	G	A	C	G	C	C	A	C	T	C	T	G	T	T	T	ACC	C	T	G	A	A	C	T	T	A	C	G	C	A	A	G	T	A	T	C	A	A	T	G	A	C	C
Sample88	Barb	Ao-aD2	qBI_1	C	A	G	T	G	A	C	G	C	C	A	C	T	C	T	T	C	T	T	ACC	C	T	G	A	A	C	T	C	A	T	G	C	A	A	G	T	T	C	C	G	T	T	G	A	C	C
Sample89	Barb	Am*	qCU_1	C	A	G	T	G	A	C	G	C	C	A	C	A	C	T	G	T	T	T	ACC	C	T	G	A	A	C	T	T	A	C	G	C	A	A	G	T	T	C	C	G	T	T	G	A	C	C
Sample90	Barb	Ao-aA1a*	rY_1	C	A	G	T	G	A	C	G	C	C	A	C	T	C	T	T	C	A	C	AC-	C	T	G	A	A	C	T	T	A	C	G	C	A	A	G	T	T	C	C	G	T	T	G	A	C	C
Sample91	Barb	Ad-h*	rOR_1	C	A	A	T	G	A	C	A	C	C	A	C	T	C	T	G	T	T	T	ACC	C	T	G	A	A	C	T	T	A	C	G	C	A	A	G	T	T	C	C	G	T	T	G	A	C	C
Sample92	Barb	Ao-aD2	qBI_1	C	A	G	T	G	A	C	G	C	C	A	C	T	C	T	T	C	T	T	ACC	C	T	G	A	A	C	T	C	A	T	G	C	A	A	G	T	T	C	C	G	T	T	G	A	C	C
Sample93	Barb	Ao-aA1a*	rY_1	C	A	G	T	G	A	C	G	C	C	A	C	T	C	T	T	C	A	C	AC-	C	T	G	A	A	C	T	T	A	C	G	C	A	A	G	T	T	C	C	G	T	T	G	A	C	C
Sample94	Barb	Am*	qCU_1	C	A	G	T	G	A	C	G	C	C	A	C	A	C	T	G	T	T	T	ACC	C	T	G	A	A	C	T	T	A	C	G	C	A	A	G	T	T	C	C	G	T	T	G	A	C	C
Sample95	Barb	Ao-aA1a*	rY_1	C	A	G	T	G	A	C	G	C	C	A	C	T	C	T	T	C	A	C	AC-	C	T	G	A	A	C	T	T	A	C	G	C	A	A	G	T	T	C	C	G	T	T	G	A	C	C
Sample96	Barb	Ao-aA1a*	rY_1	C	A	G	T	G	A	C	G	C	C	A	C	T	C	T	T	C	A	C	AC-	C	T	G	A	A	C	T	T	A	C	G	C	A	A	G	T	T	C	C	G	T	T	G	A	C	C
Sample97	Barb	Ao-aA1a*	rY_1	C	A	G	T	G	A	C	G	C	C	A	C	T	C	T	T	C	A	C	AC-	C	T	G	A	A	C	T	T	A	C	G	C	A	A	G	T	T	C	C	G	T	T	G	A	C	C
Sample98	Barb	Ao-aA1a*	rY_1	C	A	G	T	G	A	C	G	C	C	A	C	T	C	T	T	C	A	C	AC-	C	T	G	A	A	C	T	T	A	C	G	C	A	A	G	T	T	C	C	G	T	T	G	A	C	C
Sample99	Barb	Am*	qCU_1	C	A	G	T	G	A	C	G	C	C	A	C	A	C	T	G	T	T	T	ACC	C	T	G	A	A	C	T	T	A	C	G	C	A	A	G	T	T	C	C	G	T	T	G	A	C	C
Sample100	Barb	Hs-b*	fABO_1	C	G	G	T	G	A	C	G	C	C	A	C	T	C	T	G	T	T	T	ACC	C	T	G	A	A	C	T	T	A	C	G	C	A	A	G	T	A	T	C	A	T	T	G	A	C	C
Sample101	Barb	Am*	qCU_1	C	A	G	T	G	A	C	G	C	C	A	C	A	C	T	G	T	T	T	ACC	C	T	G	A	A	C	T	T	A	C	G	C	A	A	G	T	T	C	C	G	T	T	G	A	C	C
Sample102	Barb	Ao-aA1a*	rY_1	C	A	G	T	G	A	C	G	C	C	A	C	T	C	T	T	C	A	C	AC-	C	T	G	A	A	C	T	T	A	C	G	C	A	A	G	T	T	C	C	G	T	T	G	A	C	C
Sample103	Barb	Am*	qCU_1	C	A	G	T	G	A	C	G	C	C	A	C	A	C	T	G	T	T	T	ACC	C	T	G	A	A	C	T	T	A	C	G	C	A	A	G	T	T	C	C	G	T	T	G	A	C	C
Sample104	Barb	Ao-aA1a*	rY_1	C	A	G	T	G	A	C	G	C	C	A	C	T	C	T	T	C	A	C	AC-	C	T	G	A	A	C	T	T	A	C	G	C	A	A	G	T	T	C	C	G	T	T	G	A	C	C
Sample105	Barb	Ao-aA1a*	rY_1	C	A	G	T	G	A	C	G	C	C	A	C	T	C	T	T	C	A	C	AC-	C	T	G	A	A	C	T	T	A	C	G	C	A	A	G	T	T	C	C	G	T	T	G	A	C	C
Sample106	Barb	Am-a	qBI_1	C	A	G	T	G	A	C	G	C	C	A	C	A	T	T	G	T	T	T	ACC	C	T	G	A	A	C	T	T	A	C	G	C	A	A	G	T	T	C	C	G	T	T	G	A	C	C
Sample107	Barb	Ad-hA*	rAE_1	C	A	A	T	G	A	C	A	G	C	A	C	T	C	T	G	T	T	T	ACC	C	T	G	A	A	C	T	T	A	C	G	C	A	A	G	T	T	C	C	G	T	T	G	A	C	C
Sample108	Barb	Am-a	qBI_1	C	A	G	T	G	A	C	G	C	C	A	C	A	T	T	G	T	T	T	ACC	C	T	G	A	A	C	T	T	A	C	G	C	A	A	G	T	T	C	C	G	T	T	G	A	C	C
Sample109	Barb	Ao-aA1a*	rY_1	C	A	G	T	G	A	C	G	C	C	A	C	T	C	T	T	C	A	C	AC-	C	T	G	A	A	C	T	T	A	C	G	C	A	A	G	T	T	C	C	G	T	T	G	A	C	C
Sample110	Barb	Ad-h*	rOR_1	C	A	A	T	G	A	C	A	C	C	A	C	T	C	T	G	T	T	T	ACC	C	T	G	A	A	C	T	T	A	C	G	C	A	A	G	T	T	C	C	G	T	T	G	A	C	C
Sample111	Arab Barb	Hs-b*	fABO_1	C	G	G	T	G	A	C	G	C	C	A	C	T	C	T	G	T	T	T	ACC	C	T	G	A	A	C	T	T	A	C	G	C	A	A	G	T	A	T	C	A	T	T	G	A	C	C
Sample112	Barb	Am*	qCU_1	C	A	G	T	G	A	C	G	C	C	A	C	A	C	T	G	T	T	T	ACC	C	T	G	A	A	C	T	T	A	C	G	C	A	A	G	T	T	C	C	G	T	T	G	A	C	C
Sample113	Barb	Hs-bL	fABP_1	C	G	G	T	G	A	C	G	C	C	A	C	T	C	T	G	T	T	T	ACC	C	T	G	A	A	C	T	T	A	C	G	C	A	A	G	T	A	T	C	A	A	T	G	A	C	C
Sample114	Arab Barb	Ao-aD2	qBI_1	C	A	G	T	G	A	C	G	C	C	A	C	T	C	T	T	C	T	T	ACC	C	T	G	A	A	C	T	C	A	T	G	C	A	A	G	T	T	C	C	G	T	T	G	A	C	C
Sample115	Arab Barb	Am*	qCU_1	C	A	G	T	G	A	C	G	C	C	A	C	A	C	T	G	T	T	T	ACC	C	T	G	A	A	C	T	T	A	C	G	C	A	A	G	T	T	C	C	G	T	T	G	A	C	C
Sample116	Barb	Ad-hA1	fWP_1	C	A	A	T	G	A	C	A	G	T	A	C	T	C	T	G	T	T	T	ACC	C	T	G	A	A	C	T	T	A	C	G	C	A	A	G	T	T	C	C	G	T	T	G	A	C	C
Sample117	Barb	Ao-aD2	qBI_1	C	A	G	T	G	A	C	G	C	C	A	C	T	C	T	T	C	T	T	ACC	C	T	G	A	A	C	T	C	A	T	G	C	A	A	G	T	T	C	C	G	T	T	G	A	C	C
Sample118	Barb	Ao-aA1a*	rY_1	C	A	G	T	G	A	C	G	C	C	A	C	T	C	T	T	C	A	C	AC-	C	T	G	A	A	C	T	T	A	C	G	C	A	A	G	T	T	C	C	G	T	T	G	A	C	C
Sample119	Barb	Ao-aD2	qBI_1	C	A	G	T	G	A	C	G	C	C	A	C	T	C	T	T	C	T	T	ACC	C	T	G	A	A	C	T	C	A	T	G	C	A	A	G	T	T	C	C	G	T	T	G	A	C	C
[truncated: 19 more columns]

## Sheet: S3. Variant Information
Table S3: Variant information. Haplotype determining variants used for construction of the downscaled genotyping backbone (n=65) are listed in column A. The rest of the columns retain details on allelic states, coordinates on the LipY764 assembly, determining HTs, genotyping remarks, original study where markers were ascertained, and flanking regions (B-M).
Variant ID	Position	Ancestral Allele	Derived Allele	Reference	Study first detected	Variant type	determined HT (HG) in genotyping scale	Variant ID in dbSNP	Remarks	Genotping	Flanking sequence
rW	LipY764_contig79:13451	G	A	G	[40]	SNV	A	2137144011		KASP	ATCCCAGAAGTGCAACTGAATAAGCATTGACTGGTATCTGAATTTCAAGAGTGCTCTCGTCAAGGCCACGTTTTTGTATTTCAGAAGCTAATTTTTTAAAAAGAGAGAGAAGCAAAAGAAAAATCAATACCGTCGGTTAATAAATGAAAT[G/A]AAATAACAGTTCCTTCAAGGAGGATTAAATATCTATTTTCTGTGTGATTCTTTTGAAGTGGTATGTATGTTGATGGGTATACATGCATTTTCATTATTTATGTGTTAGTTAATTACTAACATATTAAACAGTATAATATAGTGCTTCAA
rAF	LipY764_contig112:2021	G	A	G	[40]	SNV	Ad	2137144044		KASP	TATATAACATATAATAAATTAATATAAATGAATCAAAAATTAAAATAAATATAAAGTACACATATAAGTGTAGAGAGATTGATAGATAGTTTGACATGCATTTTCTGGAAGAACCTGTCATATGTGATAAGTAGATTTTCA[G/A]GTGGGTCCATGGTATCTATATTTTTTTTCACAATATCTATCTTTAATAGTCCACACAAACTACAATTTCACTTTCAAGTGAAGTGGAAGAAGTATTAATGTTTCTGTGGTAACAATCATATTATAGTACTGACTGAAATATAATTAATTG
rDT	LipY764_contig367:4708	T	C	T	[40]	SNV	Ad-b	2137144043		KASP	TTATGAATTATTATCTAGAACTTTATGCAAATAAATTTGTAAGGGAAAGCCACGCCCCACACTTTCTTCTGGATATGAAAGCTTGATCTCATTGACAAATACAGGAAATTTAAAAGCATTAAATAATATGTATGGTTTTATAGTGAGTTA[T/C]AGACAACTTAATTAACCTTGTTCATGCCTGCAGTTCAATTTTAGTATACTATGTAATTACAATCAAAGAGATTACAATAGACTTTGACAGAATATTGCAGATGCATTAGAATGTAAAATGCAATAGAAGAAAAAATGAGAACTTTCTAAA
fSA	LipY764_contig39:8533	G	A	G	[38]	SNV	Ad-bA			KASP	GGAGTTTATGCCCTGTCCCAGGACATAGCTGAGTTCTTTTTATCAGCATAGGTCTTACAGCCAGAAGAATTTTATGCTCCTCTGCTAGGAGTAGAGAGTTTGTCTGCTATTCTTTACCTAACTGTAAACATTCTTTGCCTGGCCCCTGG[G/A]GATGATAGCATTTTCTGCACCTCTTGTCAGGGTTTGAAGTATTTTCTTCCTCTGAGACAAGGATTCAGGGAAGCATGTGGGTCTTTATATGTTTCCCTTTGTGTCTGTTGGTCATTTACTTCATGCCTGCACCACTGAGGTAGTCCCCTAC
qH	LipY764_contig6:9425	A	G	A	[39]	SNV	Ad-bN			KASP	TGTTGATGAACATTTAAGCTATTTCTATTTTTTTCACCTTCAAAGATAATGTGGCAAGAAAAATCTAGTGTGCGATTCCATGTGCACAACTCAGAGAACTTCTCTAGGTTACAGATCCACAAAGGTAGGGTGAGAAATTCCATTGCATC[A/G]TGATTTATCAAGTAACATCCATACCAGCAATGTATGAAAGTTCCCTTTTGTTTGTGTTGCCAATTCGTTTTTTATGAGATGGCATTTTCCTGACTGCTAGAGAAATATAGTAACTTTTCATTTATTCAACATCCAGGTTTCCCTTTCTGTG
qDM	LipY764_contig212:7150	C	T	C	[39]	SNV	Ad-bN1			KASP	CTTTAAAAAGTTTAAACTGCCATAGCTGACCCAAACCATTATTCTAAGGTAACTCTGCCGTAAAACATCCCAAAAGTAGGACTCAAAGTTGAAAGCTTTCATCTTGTAGTTAAAAAGTTAGATATTATAACTGGCAACCTGTGCAATTA[C/T]GTATTGAATATTCAATTAATATCTCAAAATGTAAGAAGTGAAATTCCAACTACTATTCAAGTGGCAGTAATTTCAATAAACGAAACCAGTTATTACATCAAAAGTCTCAAAACCACATGGACCATCAAAGGCCTGATAGTCTGAAATGGTA
rOR	LipY764_contig62:740	G	A	G	[40]	SNV	Ad-h	2137144046		KASP	AGGAACAAATCCTGAGACTCCCCCATGTCTCTTCCTGTAGTTGGGATATCAAATGGAAATTGCACACAATTTCCCTGAGAAGAAAAATGTTAGGACAGGGTCCATGTTTTATTTTTCCACATTGGATTCGAACTACATAATCCTATCCTT[G/A]CTTTATAGTAGCATCTCAATAAATATTTGCTGAAGAAATGGAGGGATGGGTCGTGGTTCAGTAGTTAAGTAGGTAAGTAAGTGAATGGACAGGTGGATGGTAGATGAGTGACTAGAGGGAGAGGTGGTTGAATAATTCTGCAGAGTTTGG
rAE	LipY764_contig198:10724	C	G	C	[40]	SNV	Ad-hA	2137144037		KASP	GCGCAGATATAGGGGCCTATGGAGGTGCACTCAAGAAATGAAAGCCTTCTGCCTAGTTGCACTCCTTCTCCCATCTTTGTATTCTCGCTCTGCCTCACTTTGGCACACAGGCTTATACCCTCATCTGAGGCCCCAGTCTTGCAGCTGTCA[C/G]TAAGGACACTCCTAGACTGCCT
fWP	LipY764_contig192:14225	C	T	C	[38]	SNV	Ad-hA1			KASP	TTGGGAAGAATGTTAGCACAGGACTAATCTTGCTCAACAAAAATAAATTGATTAGTTAATTAAATAAATACCAGTTACTAAATTCAAAGATATGATACTATTTCCTGCACAATCAGTGCTCCATTAATGCAGAGGGATTTATGAGTATG[C/T]TTGTGTGCCCATATATTTTTTTTTTAAAGATTGGCACCTGAGCTAACAACTGCTGCCAATTTATTTTTTTTCTTTCTGCTTTTTCTCCCCAAATTCCCCCAGTACATAGTTGTATATTTTAGCTGTGGGTCCTTCTAGTTAAGGCATGTGG
fTA	LipY764_contig59:25124	A	C	A	[38]	SNV	Ad-hB			KASP	AAATACAAAATCCCTCATAAGTAACCTAACAGTGCACCTAAAGGACTGCAAAAAGTTGAACCAAGAAAGCCCAAATCAGAAGAAGGAAGGAAATAATAAAAGCGAGAGCAGAAATATGTGAAATAGAGATGTAAAAATATAAGAGAAAA[A/C]AAAGCAATGAAATCAAGAGGTGGTTCCTTGTAAACATAAACAAAATTGGCAAACCTTTAGCTAGACTCAACAAGAAAAAAGAGAATGGCTCAAATAAATAAAATCAGAAATGAAAGAGAAGAAATTACAATGGACATCTCAGAAATACAAA
fXA	LipY764_contig207:4276	C	T	C	[38]	SNV	Ad-hC			KASP	ACATCTGCTTTCCCCATCTTCCACCCAGTGTATGAAGGGGTAATGGGTCCCTCTTACCTCTATCAGTTCTCAGTAGGACACAGATTAAGACCCAAAACACAAAAATTAGTTTCCTCTAGTTACTAATTACATTGAAAGCATAGCTGCCT[C/T]ACTGTTTTATCCCATTCAAAATTCTCTTCCGAAAATATTCATTGCATTCAAAAGACATTGTGTTTCATAGGTTAAAACAACTCCTGAACTCCCAAAAGAATGCAGAAAAGAAACCCCAGAAAATTAGAGAACAGGAAGATATTCTGTAGTA
qCU	LipY764_contig158:20638	T	A	T	[39]	SNV	Am			KASP	AGTGCTGACAGAAATATAGTTGCCAACCAAGAAAACTATACCCAGCAAAACTGTTATTCAAAAATGAAGTAGAAATTAAGACATTCTCAGACAAACAGAAGCTGGGAGAACTCATTACCACTAGAGCTGCTCTACAACAAATGTTAAAG[T/A]GGTGGCTTAAGTCAAACGAAAGAGTGCCAGACAGCAGACAACAACATGCATATAAAGCTCTCTGGTAAAGGTCAATGCATAAAGACAAATATTGATTTCTGCAGTATTGTAACGTAGGGACATATATCACTTTTAATTCTGTATAAAATTT
qBI	LipY764_contig39:12593	C	T	C	[39]	SNV	Am-a		unspecific autosomal signal: C-Allele also in females; !cave when interpreting results	KASP	CAGGTTTTGTGTGGACATAAGTTTTCAATTCCTTTGGGTAAATACTGAGAAGTTCTATTCCTGGATTGCATGGTAAAGATATGTTTATTTTTGTAAGAAACTAGCAACGTGTCTTTCAAAGGAGCTGTACCATTTCACTTTCTCACCAG[C/T]AATGAATGAGGGTTTCTGTTGTTCCATACCTCACAGGCACTTGATGTTGTCAGCTTTCTGGATTATAGCCATTCTAACAGGTGTGTAGTGCTATCAATTGCTTTTTACTTTGCATTTTCCTAAAGACACATGATGTGGAGTATCTTTTCAT
sQC	LipY764_contig203:1082	T	C	T	[43]	SNV	Am-s			KASP	AGTTAAAAGTTAGGCGGCAATGGAAACAGGTACATTGCCATTGTCAAAAGAAAGTTCTGGGAAAAACAGGCAAAACTAACTATGAGTCTCATAAGGATATCAAAATGATCACGAGTTAAATAAACATTTTATTTTACCAGATAGAGAATA[T/C]AACCGGTTCACAGCGCATCGAAGCTCTCAGTTTTGTGCGGAGTAAAAGAATTGAATAGCAAAGGGCCGCAAGACTGGTTTCTCACAGCGGGGAGGGGAGGTAACATAAACTATCCAACAGGAAAGAATTTACATTTCCATGCGTTAATTA
rX	LipY764_contig296:1984	G	T	G	[40]	SNV	Ao	2137144033		KASP	ACATGCAATTTTCAACCTGCACTACCTGATCAACGAAATCAAAATAAATTCCGCACATACCCATATTATTTCCTATTTTTTTTTTTTCTTTCTTGTATGACACAAGCTTCTTGTCACATTCGAGTCAGGGTCCATTAGAGTTTTATCTTT[G/T]CGTGTGGAATAAGATGACCAATGTGGTGATTTCTGTTCTGCACTTGTCAGAGTCCCCATAGTTATAAATAAAATCATCTGATGAAGGTTTAAGAGCACTGGTAGTATTTTGCATCAGCCAAGGGAGTATGAGTCTTAGAAATTGTTTTCC
fZC	LipY764_contig345:3648	T	C	T	[38]	SNV	Ao-a			KASP	AAAACGCACAGTTGGGTTTTGTTTTTGTGTACACTCTGACCACCTCTGTCTTTTAGTTGGTATATTTAGACCATTCAGATTTAAAGTGATTATTGATATAGTTGGGTTAATATCTACCATAATTGTTTTCTACTTGTGGTGCCTATTTT[T/C]GTTTGTCCTATATCTTTACCTGTTTTTTCTACCTTCTCGAGTTTTAATTGAGCATTTTATTTGAATTCATTTTCTCTCTTCTCTTAGGATATCAATTATACTTCTTTTAAATTTTTTTTAACACTTGCCCTGAAATTTGCAATATACATTT
fST	LipY764_contig50:29378	T	A	T	[38]	SNV	Ao-aA			KASP	CTGATGCATTGTAAATTAAGAGGACTGAAGGAAGTCTTAACCAGCAAGTGAGAAAGTAACTTGCAGATAGATCAAAATCTTCTTATTTTTATAAAATTACATGTAAGGTAAATTTAATTTCCCTAAATCAAGAAATGATGGATTCTGCA[T/A]TTTCAGGGACACCGTCATGATGACATCTACTTCTTTCTTTTTAGCCAGAGGCTTCAACAATTAATTTCTTCCTTACTACCTTTTGAAGAAGCCAGATTTCAGATGAAAATAAACCTAATGTTCCCTGAATTCAAAATGAGATTATGGAAAT
fUS	LipY764_contig107:18904	T	C	T	[38]	SNV	Ao-aA1			KASP	GAAGGTGTCACCTTTATCTGAGATGCACCCAGAGGCTACCAGCTAGATATCATTTCACCAAAGGACTGAGCACTTTTCTTTCTGGTGATTTTAAGTTGCTGTCTGAGGTGGGGGAATTTGTGTGTGGGACTTTAAGAGACAGATTTTTT[T/C]TTTGGCTTATGTCCAATATCTTTTCTGGGGCTATTCCTCATTGCAGTTAACAGCCATCAAAGCCAGATACTATGAGACTTATCTCACTTGTACTGAATCTGAAGTATGCTTATAATGAGAATGCACCTCTGTTCACATCCCTTCTCCTCAA
rY	LipY764_contig2:26649	TGGTA	T	TG	[40]	Indel	Ao-aA1a	2137144007		KASP	CAAAACATGTGCCAGTTTCTTTCGTGAGAAAATCTAGAAATCAACTATGATGTTCCCACCCCAGGCAAGCACAAAGTCAACCACATTAAAGCTCTATGAGAAAATAGTGGCACACACTCTTCAGAGCCCCTCTTCTTGCCACTGTGGT[GGT/GT]AGTATCAAGAGGTGGTTCTAGGAGGAGGGGTTATGGAGAATGTCATGGAGACAATATTTCTCCTAGATGAAAAACAGAAAAGAATGGAACTTTTGTCCCATATCCAGACTTCTGGTAGGACCCTCCAGAGTGCTTGTTTCTATTTTGTCT
fTM	LipY764_contig79:30881	C	T	C	[38]	SNV	Ao-aA1a1		unspecific autosomal signal: C-Allele also in females	KASP	AGCAGTAGGAGATGAGGGTGGATACCAGGTTTGACCAACTGGTGTAAGTCTTGAAAGTTAGATTATATTTACCTACTTCTTCTTTCTCTCCCATCATTCTTGAAAGCCTTGAATCTCAAATAAAGGTGTGCGAATTTTTTCTGGAGATC[C/T]CATGGAGGCATTAAAGGCAATGCAGAAGTGATCAAAGCATCACTGTGGGAGGGAAATGCCTGTGGGATTTGTCACCTGTGGGGTTTCCAGAAGCATTCTTAGAGCCAGGGTCTCCTATTCCTTCCACCAGCCTTGGTCCCAGGTTATTACT
qED	LipY764_contig280:2345	T	A	T	[39]	SNV	Ao-aA1a2			KASP	GTTCTATTCTCAAACAATCCAAAGTCTACAGTTTCAGTACATTCAGGTCAATGACTCTATTAGTCCAAACATGTGTTGTAACTTTATATTATAGATGAGCTTATTTATCTATATGGCATGTTTATTGTGTGTTCAAAATCTATGATTAT[T/A]TTGAATTCCAGCCACAATATAGATTACTGAAATACATTCATTTTAAGGGCAACTGCATAAGGGAATATCAGATCTCCTCATCTTTCAATGGTTTGACTTGCAAGAGTAGGCTAGAATTACACAGAAAGATACGAAAAAAGTAATTTTCAGG
qEM	LipY764_contig301:7367	G	A	G	[39]	SNV	Ao-aA1a3			KASP	CTTGCCTTTGAACCATGATCATTTGTGGCTGTACTTGTTGCAAGTTGATGACCTTAAGAAATCCCCTGGTAGCTGGCTGCATTCATCCTTCTGCTCACACTGGAGCCACAGCTCTTGGGACCAGCCTTTGGGTGGGGTGTGTGGCACAG[G/A]GGCAGCAAAGCACTGGAGGCAGGAAAGAGCCATAAGCAGAGGCAGGGGGCAAAGAGGAAATAGTGGCCACCAAGATTCCTGGCAGACAGAAAGCCCTCTACTGCAAGGAGGCATGACAAGTTAATGGGCATAATTCAGAGCAGAAGGAGAG
rAB	LipY764_contig323:7217	A	T	A	[40]	SNV	Ao-aA1a4	2137144032		KASP	ATACATTTACCTTTACTTTTATGTAATTCATTTTATTGAAATTGGTTATTATAGCAATTGTATTAAATATTCATCTGATCCTATAATACTTCATTGACTATTAACTCAGAAGTATCTCCTACAGAGACATTCATGTAATACTTCCTTACC[A/T]GACGATAATCCTCTCAGATTTTAAACTAGAAACAATCTGTACTAAGTACGCAAATGCCTGGACACTGCCTCTATTTCAGTATAGATCCAGGCAGGTAAGTATTAAATCCTTTCTGGTTCATTTCATAATTTTTTTTAGATTTTTCTCTTG
qBR	LipY764_contig49:28821	ACATT	G	A	[39]	SNV	Ao-aA1a5			KASP	ACTTTCCATTACAATGTGAATTTAAATCAAGACCCTGTTGAATCATATTCAGAAATACTTAGTGGGGACCTATTATCTGTTGAGTACTCTTCTAAGCATTTGACACACCACAGTGTACAAAATAGAAAAGCTCATCTTTTCGGGGAGTC[A/G]CATTCTAGACAGGGAAGAAAGATAATGATCCAATGAACATGCAATATGTCAAGTAATGGTGATAACTGGAAAGGAAAACCACAGTATTGGGAGTAGAGAGTAACAGAAGGAGATCTTTCTTACAGAGTGGTTAGAGACAGCCTCTCTGAAA
qDX	LipY764_contig254:3775	C	G	C	[39]	SNV	Ao-aA2			KASP	GATAGCTATTTACTTTATTGAAAACAGTATGTCTGAAATATGTCCACTTATTTTAGGTAACTAATGAGTGGAGTTACCCCAAAAGAAGTAAACTTGTAATTGACATACCTAACCTGCCCAGAGATTTCTCCTGGAAAGAAGGCTACAGT[C/G]TGAGTTTCACATTTACCTTTAGAGTCCAACAAACCAACAAATATTTGCCTGACAGTTGTTAGAATAACTGCTTTGCCCCTGCTGCCTGCAGGACATTCAGAAATATTTATGTTTGGATACACAGTTCTCAAAAAATTATAACAGACTTAGA
qEW	LipY764_contig351:2301	T	C	T	[39]	SNV	Ao-aA3			KASP	GATACATCTTCTTGTAGAAAATGACTAGTCATGCTTCCCTGGCGCATACTTTTGCAAACTATTTGCCCTATTGGCCTCTCAGGGCTCTTTGCAAACTTTTTGCTCTGTGATTTTTCTGTATAGTTCACAACAATGTAAGAGAAATGTTC[T/C]ATATATTTAAAAACAATTTCAAATACTTTTTATTTCGTCCTTGAAGTGAAGTACTTCAGCAGTAATGCAACTCAACTCTGAGTGTCTAGATCAGTGCTTTTCAAAATTTAGCTATTTTAAAAGCAGCTTGTTTAAATACAGCTTCTTGAGC
qCR	LipY764_contig150:7158	T	C	T	[39]	SNV	Ao-aD			KASP	GAGTATAATTCTAATGTGTTTTTGTTGGCAACTGTTGGTTTTTAACATTTTAGTTGCTAAATTTAAAAGAATCTTTTTTCTTTAGTTATCTATAACTTACATCAATTTGGTAAAATATAACCTTGTGAACAAAGATTAAACACTTTTCC[T/C]CCCGACTTAATCCTTCTAGATTTCAGAAACTACTAGTGAGTATTCTTATTTCTATGATAATGTAGTAATTATTTGCATAAGTTAAACAAGGATCTGTTCCCCTTATAGTACAACATACTTGGTAACATTGGTTATATTATCAATGTTTAGA
fABV	LipY764_contig367:4460	A	C	A	[38]	SNV	Ao-aD1			KASP	CCTGAGGATACTCAGAAAAATGTTCTGCCTTTAATGCTACCACACAAAACTGCAAGATTAATGTCCATTGCAGGATTAATGCATTTCAAATGAACTCATGTACTGACTTTTCTTAAGTTTCCCTTGAAAGGTGATAACATTGTTTGAAA[A/C]TCTTGTCAGAGCAAAATTTCCTCCATGTACTGAACGTTTCTCCCTAAAGTATGTTATTGTGCCCCTTATTTTAAGGTACAGACATCCATACAACAACTTATGAATTATTATCTAGAACTTTATGCAAATAAATTTGTAAGGGAAAGCCACG
qW	LipY764_contig22:11458	C	T	C	[39]	SNV	Ao-aD2			KASP	CTGTGTCCCAGAGCAGCCTGAGTTAGGTTTTTTTATATTTAAAAAACAATTAGGTTTGTATTAACAGCTATACATCACTGCTCCTTTGCTGCCGGCTCAAAGGTGCAAAGGTTATAGTTGGCCTATTTGATGAGGAATCAACATGATCT[C/T]GTGTAATTCCAGAGATGTCTCCTGTGCTGTGGGAGTGCTTCACAATCATAATTAATAGAAACAGGGACAGTGTCTCCTTTGTATTTTTCATAAAAACCATGTAGCGCACACTCCATATACATAGAGGAAAATATCCTTTTGGAATGTGATT
sAN	LipY764_contig464:3714	C	A	C	[43]	SNV	Ao-aM			KASP	GTTTCAAGGTATATATATGGTAACATTTTTCTTTACTTTCTTAAGTAACAATGATAAAGTTTAGTCTTGACTGCAGTGTAGAAGCTTCTCGTCTTCTGAATCCATAGTCTATCTTAAAAAGTTCTCAATTTGGACATTTCAGGGCTTACG[C/A]TGAAAAAGAACACAAAGAGTTACTTTTAATGCTTACACTGTTTATGCAAATAACGCTTTATTTGAATTCATTCTTTTCTCTTTGTAAGAATTATTTTAGTCTATAATTAACACAGCATTTTGGCTATTCACGCTTGTACTCATGGTAAAT
sE	LipY764_contig398:2471	G	A	G	[43]	SNV	Ao-n			KASP	ACATTTAAACTCCCTGTCCAGCATAGTCCTTGGGTGTGACAGGATTTGTTTTTTCTGGAAACCATTTTATGAAGAAAAAGCAAGTGTTCAAAAAGTAGCAGGTAGCTGAATATTGACATACCAAAAGGGTTTCAGGAACCTCCTTATCAA[G/A]CAAACCATTTCATAGGCACAGATTGCTAATAATCATGCTGCCTTTGAGTATTCAGTCATTATTTGTCACCTAACTTGACAAATCAGTATCCTCAATAAATAAGTTACGGAAAGTACTATAGTAGATCCTGATAATACAACCCACACTATC
sC	LipY764_contig245:193	T	C	T	[43]	SNV	Ao-nM			KASP	TCATTATATCTTATCTCCTCTGACTGTAACTGCATTAAATATCAAGAGCAAACAAAACAATAGAGAAATTACACAGGAAATTAGAAACATTTATAATTAAAATATTTTAAATATTACAAGTAAAATTTTGAGGGTGCAGCTAAAATAATA[T/C]TTAATTGGAAATTTTTAGACTCAAACGTTAATTAGAACAGAATAAAGTTCAGAATAAATGATTATCCAATCTAAGAAATTAGATAATGAATACAGAATAAGCTAAAAAGAAAAAAGTGAGAAGATGGGAATGATAAAGATAAAAGTAAAA
fVX	LipY764_contig168:8736	A	G	A	[38]	SNV	Ao-nM1			KASP	ATTTTTATGGGGTGGTTCTTCTTAATGTGGAAATGTAGATTTTGGTGTGAGGCTGGCCACTGATGATGTACTTGCTCTGCAAAACATGGGACTCCATGATTGAGTGGGTTTCAGAAACACTATTCCTGATGCAACATTGACATTGATAA[A/G]TTGGGTCATATTTGAAACCAGTTCAGCTGTTTCATGTGGCAATGGAGAAAGGATAATCAGTCTTTTTCTCCCCCTTGAATTTGGAGCACAACGCCTTTTTTCCCTCGTAAATTTCTAATACATGACCATATACACTCTGACTTACTCTCAT
qEN	LipY764_contig313:6299	G	T	G	[39]	SNV	Ao-nM1a			KASP	CAGCATCAGGGAATAAACGATGCCTGGGATGTTCCTGTAGGTTGAAAAGGAGGAGCCAGAGTGTCTCCTTGAAGAATGTGTTTATAACCAAATGTGCATTCCTGACACAGTTTGCTTGCTCTTCTTCATCTGGCTTCCTCTAGGACAGT[G/T]ACAGCAGTGGAGCTTCACGAAACATAAAAGTGCATGAACAAATTGAGTGGTTATGACTTTATGTGTAAAAGTTATAAAGACCGGACAGAAAAGTTGGTTTCCAAGTTTGAAATTTCTGATGAGAAGTTCCTCTCGTCACTAAACACATATT
fSI	LipY764_contig43:20910	T	G	T	[38]	SNV	Ao-nM1b			KASP	TCCTTCCATAAATTTTGTATTTTTCTTCAAAAGGAACTCATTTTTTACAAAACAACAGTGGAGAACCTGAAGTCTGTTACATCAAGAGTCAGTTGGACCAATGTGTACGCCTAAGACAGCCTTGATGAAACAGGACTTTTAGTCTCTGG[T/G]CTGTCTTCGTTGCAGCCTGCTTACTCTAACCTGATGTTACAGTTGATACTTCTCTGTGCATTTCACCTCCAACTACAATCCCAGGCCTCACACAGGTTTGTCTACGACCACGTTCTTCTTTTCATAGAGTAAATGGGCTTTTTATTATTAT
rAX	LipY764_contig359:7646	T	C	C	[40]	SNV	Crown	2137144002		KASP	TTTTTCAACCATCACTTAATTTATAGAGAAAATCTGTTTAAGAAAGATAGTGTACAGGAAACAACACAACACCCAAATATTATCTCTGGCAAACAGTCTGTGATTAGTTGCCAGAATTATTGGAAAAAATATAATTGAAACCAAAATCTT[C/T]TGTAGAACCAGAAATCCTCTATGAAGACGGAACGAAATATCACCCTTTTATGGAGCCAAAAAGGCACATTGCATTACATACATCCTTGCAGGATAAAAATAACTAGTCGTCACTTAGAAGGAATTGACAGTACGGTTTGTCAAACATAGT
fYR	LipY764_contig312:3646	T	A	A	[38]	SNV	H			KASP	ACACATTAGCAAAAAACTGCTACTATTTACACAAACTCCAGATATGCCTTTGGAGTTTGTCATGTGGTTAGCACAATATGAAAATCCCATGGGTTCTTAAATTCTGTGGTATTACTTTGCTATTGGGCATATAATTGCTGCCTTATTAC[A/T]GTATATTCACTGAAAATGCTATTGTTCACTGCTCAGCTCGTGCAAGAGAAAACAACATTATTTTCTTGGGAGTGATAGGGCTGAAAAGGCTACTAAATACACAGCTAATAATGGACACCTCCCCTCCCCATCCCTTTTCCACTCAATTTAT
fSQ	LipY764_contig49:30278	C	T	T	[38]	SNV	Hs			KASP	ATATGGTGAGTACAGTTGAGGAGAGTTCTTCGACAATACTGAGAGGCAGGTGTAAGCTTTGCAGGGTTTTGATAGTTGTTCTTTTTAAATGTGGTTATGTTGCAGCATATTTTATGTTAATGCCATGATACTGTAGAAGGAAATGCTGT[T/C]AGCTGAGAATAATATCAGTGGAGCATCATTCATGCACAGGTGAGGAAAGATTGAACCAGGTGTCCAAGCAAAGGGAGAGACTTTAGGAAAGAACAGAAGGAAAAACACATCTGTAGATGAAATCTAGAGAAGTCACACACAATATCTGAAG
fTI	LipY764_contig78:6725	C	T	T	[38]	SNV	Hs-a			KASP	CGTAGTGGCACGTGCAACGCCAGCCCTCCTAGCAGTTGGGGCTGCCTTGATGACCGTACAGCCCCAGTATCAGCAGCATTGCCTGAGGTTCCAGGAATCGTGCCGATGCTTGAGACCAGAGGCTTCAAGAACCATGGCAGCACACACAA[T/C]ACTCTATCCTCTCCGCTCCCCAGAGTAGCACCTCCAAACCTGGCTTTCACAGTAGCAAGAGCTGCATCTAAGACCCTGGTGTCCTGACAGCAGCATTGGTGCTTGTGACCTGAGGTTCCAGGAAACACAGCAGCACCCATGACGAAGGTAC
fABO	LipY764_contig159:11818	G	A	G	[38]	SNV	Hs-b			KASP	TATCTCTATGCAGTGCGGCCCTCTTGTTTTATTTTTGTACGTTATGTCTATAAATGCCACAGTTCCAGCAATTATATTGTTGTAATATATAAACTATATGTAATAATACATTTTTATAATAGTAATTTATGTAATTTGTTGTCTTTTTA[G/A]ATAGGAAAAATTACATGTTTGGTTTTTGTTATGTTAGATTTTTAAATTCCCATTTCTTGTTCTCTTCACTTCTTCTTGTACGTTCAATTTGCCACCCGGAGTCATTTCTTTAGCCCAAGACAGCCTTGCTCTTACTTACTTCATTATGTAT
fABP	LipY764_contig174:10287	T	A	T	[38]	SNV	Hs-bL			KASP	TTTCTACTGGTAATGAAGAAATGCATCCACTACAGAGTTCTGCTACATGGCTTTTCTAAAATCTATACACACTTATTCTGAAGAATCAATAAATAATCCAGGGTGGTCCATAAGGCTTTTGCCAAACGTCGGACATTGGTATAGCCAGG[T/A]TCTGTCACCAAAGTGAACTAAGATTTAAAATTTAATTTCAGCAGACTGATCACTTTCTAGTCATGACTGCATTTATCTCAACCACAAATGCTTTACTTTATGACACTTGTTAAAACAGTACCTAAGACTTGAACTTGTTGCTCAGCAAATA
rA	LipY764_contig54:27348	A	T	A	[40]	SNV	T1	11581506		KASP	CTGACTGGTGGTGTCCAGTGTCCACCCGGCTGAACAACAGATAGATTGTCTCTGATTTCTAATAAGTGATTCTACACTTTATACAATCACTGTTATTCACGCCTGCAACCAACAGAAGTGTGCTTTCTAAACAGTAATCTCAAACTGTGA[A/T]TGTAGAACTCGAGAGTCATTCATGGAAGCCTAGCTCTGTTGCAAAGGCAGCACCTCTGGGTCCTGCTCTAGTTGTCCCAGGAGGTAATCTTGCTCTCTGCGAACAACTTAGGCCCTGCATCTTGGCTTTGCAACATGTGCTCTCAAGTAT
fVZ	LipY764_contig169:2523	G	C	G	[38]	SNV	T2			KASP	TCTCCAATGAAAAGGTGAAGGCCATTTTGCCCAGTCTCCATCTCCTATTCTGTGGAGTTGGTCTGAAAATATCCTGAAGCTTGGAAGTCATTTCCTGGATCCTTCCATTCTTTATACTTGGGAACTAGTCAACAGGCTAGTTGGGACAG[G/C]TGATTATCTGGACAACTCTGCTATCTGAGCAATGTGAATTCTCAGATAAGTCCTTTCTCAAGAGCTCCTAGCCATCCAATTCAAATTCATCCCAATTGGGTATCTACTTTAGTGAGAGATTTCTAATGATAGCAAGTCCTTCCCGCTAAAC
sPZ	LipY764_contig4:39228	T	A	T	[43]	SNV	Ta			KASP	TAGTCCATCAGGCAGTTCTAGAATCTGCTGTGGGGGCACTTGGGCCCTTTATTTCATGCTATGACTCCCTGAGTTTCATATGGGGCCATCTGGCATGTTGACTGGATCCCCTGAGGTGAGTGGGTCCTCTGAGGTTTGTCAGAGTCCTCG[T/A]GTGCTTAGTGTAGGCCCACTAATATATTGTTTGGAGATACCTGACCTGAGTCTGGTGTCTGTGCTTAGGTTGTCTCCTTAGGTGGTACTGGGATCCCCTGAGGGTCTTGAGCCTCTTCGTTTGGGACTGGAAATCCGTAAGATTGGTCTG
rB	LipY764_contig233:6238	C	G	C	[40]	SNV	Tb	2137144042		KASP	AACCATGATGGTAAAAAATTTTAGTAATATTACGTTTGAAGTTATGAGCAGTTTTGTGTTGACATAAACCCTAATATGGAGATACCCAGAACAATAAATCATCTAGCATTTAATTCTTAAGAAAAACAATATATTAAACAAATGGTAATT[C/G]TTATAAAAGTTTCTTCTGTATATGTACTTTGTGATAGTGATGTCCTACACAGTAAAAATGATACATCCTATAAGATTTCTTTCAGATCTCATTCAATTGTTATTGATGTAAAAAGTGCTTGTTTAGCAAAAGATAAAGGTTAAATATTTA
rC	LipY764_contig213:4369	T	C	T	[40]	SNV	Tb-d			KASP	TCAATTTTGGGAAGCTGGCAGCAGGTTCATTCAACATTTATTGAAGTGGTTGATTACTTTCTTCTTCGTGAATAAAATACCTTGAGCTAATTTGAAGTGTCAAAGTTGTATCTCTCAGCACCATGGCAGTTGAAGAGATATGGATAATGC[T/C]AGGGAAGGGATTACAGGGCTTGACTCATGCATGTTTTGACAGATCTTTTTACTTTTTCTTTTCCAGTATCTGTTTAGGCAAAATAAAAAGAAAA
rG	LipY764_contig146:3345	T	C	T	[40]	SNV	Tb-dM			KASP	AGGTCTTAGTATTAAACTTCCACACAATCAGAAAACAGAACATTTTTATCCCTA[T/C]GTATGTACAGATGAAAATAAGGGTCAATCTTGTGGGCAGTTATGTCCGTATCTCTGGAGACAGACTGCCAGACTTTAAACAACACTCAATAGAGAGAATGCAACAAAACTAATGTCCTGCCATAATTTTCCGGTTCCCCATAACCTATAT
fWM	LipY764_contig5:42484	T	C	T	[38]	SNV	Tb-dW			KASP	GGGACAGAGTTGTTCCCGTGGCAACTAAGAAGACCTACTCTAATAATATTATCACAGCAAGGTATCCACATTAATTTGCAGCATTTTATCCACTGAGCCCAGCAAGTGAGATGAGACTCACGATTTTCTAATTAATAACAAATTACAAG[T/C]ACAGTATTGAGAATTTTTAAATGACACTGAAACCATTCATGGTGTTTTTCTGTTGCTCCCTTGGTAATTGTCTAAGTGTAGCTGATTGAGGTAAATTAAATGGTGGACATGCCCTAGTAAAGAGAATTGAGGTGTATTCTCCCTTTTCATC
fWU	LipY764_contig198:17295	T	A	T	[38]	SNV	Tb-o			KASP	TGGCACTGACTTTCAGTATGCAGTACTGCCATAAACCTTCAGTTAGTACAAAATGCACTATCTGGGAAATGCAATAAAGCAAAGTGCAATAAAATGATGTATGCCTGTATCTGATAAGGGGTTAATATCTAAAACATAAAAAGAACTCA[T/A]ACAACTTAATAGGAAAACCCAAAATCTGATAAAAAATGGGTGGAAGACCTGAAGAGACATTTTCCCAAAGAAGAATGGCCATATAGATGAATGGTTCATACAGATAACCAGCAAGGACATGAAAAGGTGATCAACATTATTAGTCATCAAG
fUJ	LipY764_contig99:20419	T	C	T	[38]	SNV	Tb-oB			KASP	CCTCAGTCTGTCCTGCAGCTCAATGACTTCCAATCTGTAATCCCTGGTTCCTCAAGATTCTGCAAGGGAAGGAATGGGAGACCTTGAGCCCTTCAATGACCAGCCACCCAAAAGATAGTTGTCCTTTTCTCTTGGGGTGTTTCTTTGTG[T/C]CTCTTCCTCATGTCCCTCTCCTTCCATGCAGTTCTAAAATGTCACTGTCCCTAGAATTCTGCCTGAAGCCCAGCAATGACTCTCCCCATAATTTTTAACCACCTTCTCTGTGGTAATCTCTGAGAAATGAAGGGAGACCCCACAAGGACCA
fBVB	LipY764_contig155:11568	GGATAGATAGATAGATAGATAGATAGATAGATAGATAGATAGATAGATAGATAGATAAACAGACAGG	GGATAGATAGATAGATAGATAGATAGATAGATAGATAGATAGATAGATAGATAGATAGATAAACAGACAGG	GGATAGATAGATAGATAGATAGATAGATAGATAGATAGATAGATAGATAGATAGATAAACAGACAGG	[38]	STR	Tb-oB1			Fragment length analysis	GTGCTATATCATCTCATATAGCAAGGTTGATAATCGAATGCCAAGGTGTTGAGGAGAGGTGATGAAATGAAAAGCTGGAAGAGGTATCTGCACTCCTATGTTAACTGCAGCATTATTCACAATAGCCAAGATATGGAAACAACCTAAGTGTCTGTGAATGAATTAATGGATTTAAAAAATGAGAGGCAGATAGATGGATGCAAGATAGATTGACGAAAGATATAGATG[-/GATA]GATAGATAGATAGATAGATAGATAGATAGATAGATAGATAGATAGATAGATAGATAAACAGACAGGCAGATAGATAGATAGACAGATAGATACACACGCAGTGGAATATTATTGGGTATTCAAAAGAAGGAAATCTTGCCATTTCTGACAACATGGATGCACC…
rQ	LipY764_contig245:2330	A	G	A	[40]	SNV	Tb-oB1a	2137144025		KASP	CAACTAAATATGTCTCCAGCTATTGCCAAATGTCCTTAAGATGAAATACAACCCACTCCTAGTCGAGAACCACTAAACTTGAGTGAGAAGAGCTCTTCCACAAAAGAATTTGAAAGGAAGAATACATTGCACAGACGTGGATGGATGCAT[A/G]AACTGTGCTAAAACAATAAGAATGAATTATTCTCAGTTTTTCAGTGAAATACAAACAAAAATACTAGTTGAGAATTAAAATGATGATTAAGGAGTAAAGGACTTATCCTGCAAAGCATTTTGACTAATCTTTGCTATGTAATCTCATGTA
rO	LipY764_contig10:3227	C	T	C	[40]	SNV	Tb-oB1b	2137144016		KASP	TTATTTTAAAGGTACCCATGGAGAAGGCAGCCTCCAGACGTTCACTCTCTTATGCAAGACCATGAAGACAGTAGCTGGCTCATCATCTAACATAAATACAAATTCTTGGGCCTTATGTGATCCTAGAGCGCAATACAATTCCAGACACTA[C/T]AAACAATAGCATCTATTATGATAAACTCCACAAATAGGCACAGTGTCTCCTAGAAATGTTTACCTTCTGGAGATAACACATACTATTAATCATTCTCCTCCAGATAAGACATATTATGTCACTAGAAAGTCAAATGCTTTCCCGCGGGGA
fWB	LipY764_contig169:6045	C	T	C	[38]	SNV	Tb-oB1c			KASP	GGAGTCTTCCAAAACAAATATTTTACTTTCGGCTATTAACAATATTGTCAATTGTTAAGCCTCATTTTGATCAAGAGATGGTTAATGAGTATTTTATCCTTGCTCTATTTGCTGCATTATATTCTTCTAGATGTGGGATTTAAAAATGC[C/T]GTGAGACAGGGAACTCAATTTGTGGATAATCTTAAAATATACAGTAGCAAAATTTAAGCAAATGCTGTCTTCTAATATCTTCTAAAGATCCCCAAATCATGGATGAACATATATTTTTGAGTTCAGATCACTGAAGTCAGAGCAATTCCAA
rP	LipY764_contig46:10000	A	C	A	[40]	SNV	Tb-oB2	2137144015		KASP	ACTTGAACAATGTAGGGTTCAATTAGAGCAACTTCAAATTTGTGATTTTCCATTCACCGATAAATTGCGAGCAGGGACAAATTTATCATCAAGCTATGTAAGACACCACTTTCTTTTTGCACAGGAAAAACATCCCCCAAAACAAACAAA[A/C]AAAAAAGGCGGCGATGTTAAAACCAATAGAAACACAATAGTTTTAGATGACTGATCTGAAAAACCTATGAGCTAAATTTGATTATGGGAAGCTGCCGTATACATAAAGAATGGTACGAACACTTCATTAACGACTGCAAGCCAAAATTTT
fQI	LipY764_contig94:19794	G	C	G	[38]	SNV	Tb-oB3			KASP	AACTGATGAAATCCTGGGCCACCAAAGTGAAGCGTGCAAACTTAACCACTCTGCTATGGGGCTGGCCCATGTTTTTTTTTTTTTTACCTTCTACTGTGGCTACTAGAAAAGTGTAAATTACATTTGTGGCTCACATTCTATCTCCATGA[G/C]ACAGTGTGAATCTAGACAGCTTCTATGGTACCTGTAGGCTCTAAATTTGTTGACTGCAGTCGGCAACACGAAGGCAGAGAGTTTTTTTAGGTTACATGATTTCTTTTTGAACTGTGCCCACTGCAGATTTTTAATTATATGCCCACAAAAT
rJ	LipY764_contig20:20763	C	G	C	[40]	SNV	Tb-oB3b	2137144030		KASP	GTGTGGTAAAAGATATTTGAGCACACTGGGTTGATGTTGAGAAAATGGTATGTAACCAAATTCAGGCTTCTTCAGTGTTGGGCATCAGGTTTCATGTATGCAGTTTCTCTGCTTTATGGAATGTTACAGAACTAGTCAGAATGTTGTCCA[C/G]TAGTCCTTGAATTGTTACCAGTCTTTGATAGATAAAGAAAATGAGAGTCTTCAGAAACTTGAAGCAGTTTGTCATTGCTGTGGCATTTTTATTGTTTTTTTACAAAAGAGTGTGTCTCAGACAGATTGGGGCTATAACATTGCTTATTTT
rK	LipY764_contig235:12976	T	G	T	[40]	SNV	Tb-oB3b1	2137144047		KASP	AAAGTACTGTTGCGCCCTCTTTACAACTCAGAAGATGGCTTTGTATTTATCTACCCACGGCCACTTGGCCTCAGGAAGCTAGCCCCCTTCAGCCATCAGCATAATCTCATAAACACCTTTATAAGTCAGGAGTCTAAGCACAGTTTTACC[T/G]AGTACTCTGCTCAGATCTCCACAAGCCCATAATATGTGCTGTCTCTTTCCCATACTTACCCAAGCACTTTTCCCTCTTCCTCCCTGACGAGAGCTAGGTCACTGTCTATACCTAGCTATAAAAGAAACTGGACAAACTGTTATTTGGCTT
fABA	LipY764_contig14:52596	GTTTAG	T	GT	[38]	Indel	Tb-oB3b1a			KASP	CAATGAAGCAGTGCTGTTAGACTAAGGTGCATGCAGACATCTCCATCTTAGACCCGTGAGGGTAAGTTTTTGAAATAATTGATTTCTATTGGGAGCATCTTTTCCAAAGGATGGTTACTTGTAGCACCTTTGTACTCAAAGGAAGAAAT[GT/G]TTAGGAGTTGACTTTATCACATAAATGTCACAATTCATAAGTTTTTGCTGATGAAGCAATAACTCAGAAGATAAAGTTAGAAGAGTATGAGGTAGAATTGGAGGTACACTATCAAAGGCAACATGTTTTAAAAATAAAATTGTTCAACTT
fZP	LipY764_contig393:360	C	T	C	[38]	SNV	Tb-oB3b1b			KASP	CCCCTCTCCTTGATGTGCTTGGAAGCATTTATCACTTCCTGAGGTTCCTTCTTCATGCATGTCTTTATTTTCTCATGCATTTTATGCTCAATGCCCATAATGATGCACTTCATCAGGACACAAGACTTGCCTAACCATACCATATTACA[C/T]GTGCACCCCTAGAACAGATGCTGAAGTGGGATAGTCCACACCTGCCTAGTGCTTAAATATAAGCTGAATGGCAGGAAGATAAGAGTTTAACATGAGGCCCCTGTAGCCTGGAAAATTCACAGGTAGAAAAACAAACAGAAAACTGCCCTTG
rL	LipY764_contig51:36097	C	G	C	[40]	SNV	Tb-oB3b1c			KASP	CGTTTTGGAGAAGAGTAGGTGAAGAGGATCGACATTTTGAAGCACAGCTTTTGAGTCAAAGAAGTTCTCTTTGCTATCCAAAAAAATTCAAAGCAACATTCCAAAGGGAAAAGGGCTAAAGAAAATTAAGACAACCAATAGATACAGAAA[C/G]ACAGCTAATGAGTTCATGAGAAAATATTAAAGCCAAACAAGCACAAACAATGAGAAGATATTTTCCATTTCCACACATTATTTACTGAGCATTTGCTACAACTATCCATACTTCATCTATTAAGTATTGTTTCCCCCACTTAAAAAAATG
qFM	LipY764_contig539:1417	TTAATGGAGCA	TA	TTAATGGAGCA	[39]	Indel	Tb-oB4			KASP	AAATGCTCCTTGACAAAAATGTATAAACAAATTCATTTTGCATAGACTCAATGACTCACTAAAAATAGTACTTTCAAAACTGTAGATTCCTGACAAAGGCACATTTCTGGTAGCTCACACATTCAGTCAAAGGAGACATTCTTAAATAAT[TAATGGAGC/-]AAACGATATCTTGAATCATCATTATTTAGAATGCACTAAGATAGTGTGCCTTGCAATGAAAACACACTGATGAAGAAAATTTATTTTCCCTGCCTTTATGTGGTTTAAAATAGATTGGAGGCATGTTGTTAATTCAAGTAGA
rN	LipY764_contig76:5598	C	T	C	[40]	SNV	Tb-oL	2137144027		KASP	ACTCATTTGCAGTCAATCCCCATTTTCCCCTTTCCCAGCCCTTGGCAATCACTATTTTTTCTCTAGACAGATTTGCATATTCTGGACATTTCATTTAAATGAAATGATACAGGAGGTGATTTTATGACTGACAGATTTTTTTTAAACTAT[C/T]TTTAAGGAGGTTTGTACAAGAAACAGCCATTGACGATAAAGACAATATGTCCTTCAGGGGAAGAGGTTGGGCAGGTTTAAAACACCAAGATTTCCTAAATTCAGGATTTCTCAGCTGTGATGCAAATCCACTGTATGCACAGCATCTACT
fAAC	LipY764_contig468:3932	A	T	A	[38]	SNV	Tb1		unspecific autosomal signal: A-Allele also in females	KASP	AAGGCGTTCATATGCCAACAGACGATATCCACACAACATAAAGAAATCTGAAAGACCCATACTGTCACACATTGGTGGGTGGAGAGGTTGGAGCACCCCTTGGAGGAGGTGGAATGGGGTCAAAGAAAACTTTGCTCCCTCTCCAAAAG[A/T]TTGCAATCCGAGACTGCACGCAGTCTCCAAGGGGAAAAGAAAGGAGAGGGGATTCATTCATGGGAACATCAGAGATCCCTGAGGTCCTTCACAGCCAGGGGGAAACTGTCTACCAAGGTCAAAGCTAACCCAGGGGTGAACTCATCAAACC
rT	LipY764_contig111:2628	G	A	G	[40]	SNV	Tu	2137144001		KASP	GGTTGGAGTTGCCAATCTCTGTTGGCTTCACTCCTACAATGGCTGGACCTTGGCTGGAAAGTAGAGTTATTCCTTGTGTCTCTCATCCTGTTGGGATGAAAAGACTATTCAGGAAATATTCTCACCACAGCAATGGCAGAGGCACAAGGG[G/A]GAAACTGAGGAAGTCACAGGGCAAATCCAAAGCCATGTGATTGGGAATATATCTCACCTCTTTAGAGGGAGCAGCTACAAAGTCACTTAGGCCTGCATCCAGGGAAAGGGAAAGAATTACAGGCAAAATGCAATCTACTACATCTACCTT
